# Supplementary material for: (2S)-3-(1H-Indol-3-yl)-2-(4-methyl­benzene­sulfonamido)­propionic acid monohydrate
Source: Acta Crystallogr Sect E Struct Rep Online. 2011 Aug 11;67(Pt 9):o2325. doi: 10.1107/S1600536811032089 (PMC3200826; doi:10.1107/S1600536811032089)
Supplement: Supplementary file 1 [file e-67-o2325-sup1.cif]

##############################################################################
#                                                                            #
# This CIF contains the data in a paper accepted for publication in          #
# Acta Crystallographica Section E. It conforms to the requirements of       #
# Notes for Authors for Acta Crystallographica Section E, and has been       #
# peer reviewed under the auspices of the IUCr Commission on Journals.       #
#                                                                            #
# Full details of the Crystallographic Information File format               #
# are given in the paper "The Crystallographic Information File (CIF):       #
# a New Standard Archive File for Crystallography" by S. R. Hall, F. H.      #
# Allen and I. D. Brown [Acta Cryst. (1991), A47, 655-685].                  #
#                                                                            #
# The current version of the core CIF dictionary is obtainable from          #
# ftp://ftp.iucr.org/pub/cif_core.dic.                                       #
#                                                                            #
# Software is freely available for graphical display of the structure(s)     #
# in this CIF. For information consult the CIF software page                 #
# http://www.iucr.org/resources/cif/software.                                #
#                                                                            #
# This file may be used for bona fide research purposes within the           #
# scientific community so long as proper attribution is given to the journal # 
# article from which it was obtained.                                        #
#                                                                            #
##############################################################################
data_I
_audit_creation_method     SHELXL-97
_chemical_name_systematic
;
(2<i>S</i>)-3-(1<i>H</i>-Indol-3-yl)-2-(4-methylbenzenesulfonamido)propionic
acid monohydrate
;
_chemical_name_common
;
;
_chemical_formula_moiety     'C18 H18 N2 O4 S, H2 O'
_chemical_formula_sum     'C18 H20 N2 O5 S'
_chemical_formula_iupac     'C18 H18 N2 O4 S, H2 O'
_chemical_formula_weight     376.42
_chemical_melting_point     ?
_symmetry_cell_setting     monoclinic
_symmetry_space_group_name_H-M     'P 21'
_symmetry_space_group_name_Hall     'P 2yb'
loop_
    _symmetry_equiv_pos_as_xyz
    'x, y, z'
    '-x, y+1/2, -z'
_cell_length_a     8.4531(10)
_cell_length_b     5.2521(5)
_cell_length_c     20.867(2)
_cell_angle_alpha     90.00
_cell_angle_beta     98.056(4)
_cell_angle_gamma     90.00
_cell_volume     917.30(17)
_cell_formula_units_Z     2
_cell_measurement_reflns_used     1381
_cell_measurement_theta_min     2.43
_cell_measurement_theta_max     19.17
_cell_measurement_temperature     296(2)
_exptl_crystal_description     'needle'
_exptl_crystal_colour     'colorless'
_exptl_crystal_size_max     0.28
_exptl_crystal_size_mid     0.11
_exptl_crystal_size_min     0.09
_exptl_crystal_density_diffrn     1.363
_exptl_crystal_density_meas     ?
_exptl_crystal_density_method     'not measured'
_exptl_crystal_F_000     396
_exptl_absorpt_coefficient_mu     0.208
_exptl_absorpt_correction_type     multi-scan
_exptl_absorpt_process_details     '(SADABS; Bruker, 2007)'
_exptl_absorpt_correction_T_min     0.944
_exptl_absorpt_correction_T_max     0.982
_exptl_special_details
;
;
_diffrn_ambient_temperature     296(2)
_diffrn_radiation_type     MoK\a
_diffrn_radiation_wavelength     0.71073
_diffrn_radiation_source     'fine-focus sealed tube'
_diffrn_radiation_monochromator     graphite
_diffrn_measurement_device_type     'Bruker Kappa APEXII CCD'
_diffrn_measurement_method     '\f and \w'
_diffrn_detector_area_resol_mean     ?
_diffrn_reflns_number     10939
_diffrn_reflns_av_R_equivalents     0.0635
_diffrn_reflns_av_sigmaI/netI     0.1306
_diffrn_reflns_theta_min     2.43
_diffrn_reflns_theta_max     28.34
_diffrn_reflns_theta_full     26.00
_diffrn_measured_fraction_theta_max     0.998
_diffrn_measured_fraction_theta_full     0.999
_diffrn_reflns_limit_h_min     -11
_diffrn_reflns_limit_h_max     10
_diffrn_reflns_limit_k_min     -6
_diffrn_reflns_limit_k_max     7
_diffrn_reflns_limit_l_min     -27
_diffrn_reflns_limit_l_max     27
_diffrn_standards_number     0
_diffrn_standards_interval_count     .
_diffrn_standards_interval_time     .
_diffrn_standards_decay_%     ?
_refine_special_details
;
 Refinement of F^2^ against ALL reflections.  The weighted R-factor wR and
 goodness of fit S are based on F^2^, conventional R-factors R are based
 on F, with F set to zero for negative F^2^. The threshold expression of
 F^2^ > 2\s(F^2^) is used only for calculating R-factors(gt) etc. and is
 not relevant to the choice of reflections for refinement.  R-factors based
 on F^2^ are statistically about twice as large as those based on F, and R-
 factors based on ALL data will be even larger.
;
_reflns_number_total     4475
_reflns_number_gt     2135
_reflns_threshold_expression     I>2\s(I)
_refine_ls_structure_factor_coef     Fsqd
_refine_ls_matrix_type     full
_refine_ls_R_factor_all     0.1518
_refine_ls_R_factor_gt     0.0546
_refine_ls_wR_factor_gt     0.0830
_refine_ls_wR_factor_ref     0.1072
_refine_ls_goodness_of_fit_ref     0.937
_refine_ls_restrained_S_all     0.937
_refine_ls_number_reflns     4475
_refine_ls_number_parameters     243
_refine_ls_number_restraints     1
_refine_ls_hydrogen_treatment     mixed
_refine_ls_weighting_scheme     calc
_refine_ls_weighting_details
                 'calc w=1/[\s^2^(Fo^2^)+(0.0340P)^2^] where P=(Fo^2^+2Fc^2^)/3'
_atom_sites_solution_hydrogens     geom
_atom_sites_solution_primary     direct
_atom_sites_solution_secondary     difmap
_refine_ls_shift/su_max     0.000
_refine_ls_shift/su_mean     0.000
_refine_diff_density_max     0.197
_refine_diff_density_min     -0.252
_refine_ls_extinction_method     none
_refine_ls_extinction_coef     ?
_refine_ls_abs_structure_details     'Flack (1983), 1951 Friedel pairs'
_refine_ls_abs_structure_Flack     -0.05(10)
loop_
    _atom_type_symbol
    _atom_type_description
    _atom_type_scat_dispersion_real
    _atom_type_scat_dispersion_imag
    _atom_type_scat_source
    'C' 'C' 0.0033 0.0016
                         'International Tables Vol C Tables 4.2.6.8 and 6.1.1.4'
    'H' 'H' 0.0000 0.0000
                         'International Tables Vol C Tables 4.2.6.8 and 6.1.1.4'
    'N' 'N' 0.0061 0.0033
                         'International Tables Vol C Tables 4.2.6.8 and 6.1.1.4'
    'O' 'O' 0.0106 0.0060
                         'International Tables Vol C Tables 4.2.6.8 and 6.1.1.4'
    'S' 'S' 0.1246 0.1234
                         'International Tables Vol C Tables 4.2.6.8 and 6.1.1.4'
_computing_data_collection     'APEX2 (Bruker, 2007)'
_computing_cell_refinement     'SAINT (Bruker, 2007)'
_computing_data_reduction     'SAINT (Bruker, 2007)'
_computing_structure_solution     'SHELXS97 (Sheldrick, 2008)'
_computing_structure_refinement     'SHELXL97 (Sheldrick, 2008)'
_computing_molecular_graphics
                              'ORTEP-3 (Farrugia, 1997) and PLATON (Spek, 2009)'
_computing_publication_material
                                'WinGX (Farrugia, 1999) and PLATON (Spek, 2009)'
loop_
    _atom_site_type_symbol
    _atom_site_label
    _atom_site_fract_x
    _atom_site_fract_y
    _atom_site_fract_z
    _atom_site_U_iso_or_equiv
    _atom_site_adp_type
    _atom_site_calc_flag
    _atom_site_refinement_flags
    _atom_site_occupancy
    _atom_site_symmetry_multiplicity
    _atom_site_disorder_assembly
    _atom_site_disorder_group
    C C1 0.3845(4) 0.3366(8) 0.10176(15) 0.0401(8) Uani d . 1 1 . .
    C C2 0.2730(4) 0.1527(8) 0.08284(18) 0.0527(10) Uani d . 1 1 . .
    H H2 0.2528 0.0243 0.1113 0.063 Uiso calc R 1 1 . .
    C C3 0.1902(5) 0.1612(9) 0.0202(2) 0.0679(12) Uani d . 1 1 . .
    H H3 0.1150 0.0358 0.0069 0.081 Uiso calc R 1 1 . .
    C C4 0.2171(5) 0.3511(11) -0.02263(17) 0.0619(11) Uani d . 1 1 . .
    C C5 0.3258(5) 0.5359(10) -0.0017(2) 0.0675(12) Uani d . 1 1 . .
    H H5 0.3435 0.6676 -0.0296 0.081 Uiso calc R 1 1 . .
    C C6 0.4098(4) 0.5318(8) 0.05980(19) 0.0561(10) Uani d . 1 1 . .
    H H6 0.4832 0.6597 0.0731 0.067 Uiso calc R 1 1 . .
    C C7 0.2547(4) 0.3994(6) 0.24734(14) 0.0352(8) Uani d . 1 1 . .
    H H7 0.2140 0.2592 0.2187 0.042 Uiso calc R 1 1 . .
    C C8 0.1348(5) 0.6132(8) 0.23914(16) 0.0452(10) Uani d . 1 1 . .
    C C9 0.2837(4) 0.2991(7) 0.31717(14) 0.0450(9) Uani d . 1 1 . .
    H H9A 0.1823 0.2471 0.3298 0.054 Uiso calc R 1 1 . .
    H H9B 0.3516 0.1498 0.3187 0.054 Uiso calc R 1 1 . .
    C C10 0.3599(5) 0.4909(7) 0.36487(16) 0.0454(9) Uani d . 1 1 . .
    C C11 0.2860(5) 0.6835(8) 0.39356(18) 0.0585(11) Uani d . 1 1 . .
    H H11 0.1769 0.7169 0.3868 0.070 Uiso calc R 1 1 . .
    C C12 0.5453(6) 0.7203(8) 0.43133(18) 0.0552(11) Uani d . 1 1 . .
    C C13 0.5242(5) 0.5127(7) 0.38869(15) 0.0451(9) Uani d . 1 1 . .
    C C14 0.6611(5) 0.3742(8) 0.37809(17) 0.0539(10) Uani d . 1 1 . .
    H H14 0.6522 0.2370 0.3497 0.065 Uiso calc R 1 1 . .
    C C15 0.8074(6) 0.4441(8) 0.4102(2) 0.0704(13) Uani d . 1 1 . .
    H H15 0.8977 0.3517 0.4037 0.084 Uiso calc R 1 1 . .
    C C16 0.8233(6) 0.6528(10) 0.4526(2) 0.0782(14) Uani d . 1 1 . .
    H H16 0.9239 0.6974 0.4736 0.094 Uiso calc R 1 1 . .
    C C17 0.6930(6) 0.7908(9) 0.46353(18) 0.0725(14) Uani d . 1 1 . .
    H H17 0.7031 0.9285 0.4918 0.087 Uiso calc R 1 1 . .
    C C18 0.1307(5) 0.3506(12) -0.09171(16) 0.0977(16) Uani d . 1 1 . .
    H H18A 0.0896 0.5178 -0.1027 0.147 Uiso calc R 1 1 . .
    H H18B 0.0439 0.2311 -0.0952 0.147 Uiso calc R 1 1 . .
    H H18C 0.2039 0.3026 -0.1208 0.147 Uiso calc R 1 1 . .
    S S1 0.49606(10) 0.32979(18) 0.17916(4) 0.0446(2) Uani d . 1 1 . .
    N N1 0.4035(3) 0.4923(6) 0.22720(13) 0.0402(7) Uani d . 1 1 . .
    H H1N 0.413(4) 0.659(7) 0.2271(15) 0.048 Uiso d . 1 1 . .
    N N2 0.3962(5) 0.8178(7) 0.43322(15) 0.0681(11) Uani d . 1 1 . .
    H H2N 0.375(5) 0.941(8) 0.452(2) 0.082 Uiso d . 1 1 . .
    O O1 0.6432(3) 0.4579(5) 0.17601(12) 0.0647(8) Uani d . 1 1 . .
    O O2 0.4980(3) 0.0709(4) 0.20122(12) 0.0553(7) Uani d . 1 1 . .
    O O3 -0.0007(3) 0.5429(6) 0.25925(15) 0.0744(8) Uani d . 1 1 . .
    H H3O -0.0566 0.6686 0.2623 0.112 Uiso calc R 1 1 . .
    O O4 0.1563(3) 0.8175(5) 0.21751(12) 0.0623(7) Uani d . 1 1 . .
    O O5 0.8218(3) 0.9515(6) 0.26435(15) 0.1120(13) Uani d . 1 1 . .
    H H1W 0.7260 0.9876 0.2425 0.134 Uiso d R 1 1 . .
    H H2W 0.8393 0.9747 0.3075 0.134 Uiso d R 1 1 . .
loop_
    _atom_site_aniso_label
    _atom_site_aniso_U_11
    _atom_site_aniso_U_22
    _atom_site_aniso_U_33
    _atom_site_aniso_U_12
    _atom_site_aniso_U_13
    _atom_site_aniso_U_23
    C1 0.0351(19) 0.042(2) 0.0446(19) 0.002(2) 0.0098(15) 0.000(2)
    C2 0.048(3) 0.061(3) 0.048(2) -0.004(2) 0.004(2) 0.000(2)
    C3 0.051(3) 0.087(4) 0.063(3) -0.008(3) 0.000(2) -0.018(3)
    C4 0.058(3) 0.090(3) 0.039(2) 0.032(3) 0.009(2) -0.003(3)
    C5 0.075(3) 0.075(3) 0.054(3) 0.010(3) 0.018(3) 0.015(3)
    C6 0.054(3) 0.057(3) 0.057(3) -0.004(2) 0.006(2) 0.007(2)
    C7 0.036(2) 0.030(2) 0.0386(19) -0.0023(15) 0.0010(15) -0.0027(14)
    C8 0.044(3) 0.043(2) 0.045(2) 0.0024(19) -0.0057(19) 0.005(2)
    C9 0.052(2) 0.036(2) 0.047(2) 0.0024(19) 0.0053(17) 0.0048(19)
    C10 0.063(3) 0.036(2) 0.037(2) 0.0040(19) 0.009(2) 0.0035(18)
    C11 0.075(3) 0.054(3) 0.044(2) 0.011(2) 0.000(2) 0.010(2)
    C12 0.083(3) 0.045(2) 0.036(2) -0.002(2) 0.001(2) 0.0037(18)
    C13 0.071(3) 0.035(2) 0.0279(19) 0.006(2) 0.0029(19) 0.0029(17)
    C14 0.064(3) 0.048(3) 0.048(2) -0.004(2) 0.003(2) -0.005(2)
    C15 0.070(3) 0.077(3) 0.064(3) -0.001(2) 0.007(2) -0.001(2)
    C16 0.095(4) 0.081(4) 0.053(3) -0.030(3) -0.008(3) 0.002(3)
    C17 0.121(4) 0.053(3) 0.041(2) -0.021(3) 0.003(3) -0.004(2)
    C18 0.091(3) 0.161(5) 0.040(2) 0.040(4) 0.006(2) -0.013(3)
    S1 0.0341(5) 0.0464(6) 0.0523(5) 0.0018(5) 0.0027(4) 0.0029(6)
    N1 0.0448(19) 0.0351(17) 0.0408(17) -0.0059(14) 0.0063(14) -0.0042(15)
    N2 0.115(3) 0.045(2) 0.044(2) 0.018(3) 0.008(2) -0.006(2)
    O1 0.0332(16) 0.084(2) 0.0765(19) -0.0112(14) 0.0066(14) 0.0007(16)
    O2 0.0540(18) 0.0403(16) 0.0704(17) 0.0153(13) 0.0050(14) 0.0139(14)
    O3 0.0496(19) 0.077(2) 0.100(2) 0.0180(15) 0.0216(17) 0.0269(19)
    O4 0.0631(17) 0.0382(15) 0.0824(17) 0.0088(18) -0.0015(13) 0.0116(18)
    O5 0.081(2) 0.143(3) 0.104(2) 0.065(2) -0.0165(19) -0.035(2)
_geom_special_details
;
 All s.u.'s (except the s.u. in the dihedral angle between two l.s. planes)
 are estimated using the full covariance matrix.  The cell s.u.'s are taken
 into account individually in the estimation of s.u.'s in distances, angles
 and torsion angles; correlations between s.u.'s in cell parameters are only
 used when they are defined by crystal symmetry.  An approximate (isotropic)
 treatment of cell s.u.'s is used for estimating s.u.'s involving l.s. planes.
;
loop_
    _geom_bond_atom_site_label_1
    _geom_bond_atom_site_label_2
    _geom_bond_site_symmetry_2
    _geom_bond_distance
    _geom_bond_publ_flag
    C1 C2 . 1.369(5) ?
    C1 C6 . 1.384(5) ?
    C1 S1 . 1.753(3) ?
    C2 C3 . 1.395(5) ?
    C2 H2 . 0.9300 ?
    C3 C4 . 1.379(6) ?
    C3 H3 . 0.9300 ?
    C4 C5 . 1.366(6) ?
    C4 C18 . 1.522(5) ?
    C5 C6 . 1.377(5) ?
    C5 H5 . 0.9300 ?
    C6 H6 . 0.9300 ?
    C7 N1 . 1.465(4) ?
    C7 C8 . 1.506(5) ?
    C7 C9 . 1.536(4) ?
    C7 H7 . 0.9800 ?
    C8 O4 . 1.188(4) ?
    C8 O3 . 1.327(4) ?
    C9 C10 . 1.497(5) ?
    C9 H9A . 0.9700 ?
    C9 H9B . 0.9700 ?
    C10 C11 . 1.370(5) ?
    C10 C13 . 1.412(5) ?
    C11 N2 . 1.354(5) ?
    C11 H11 . 0.9300 ?
    C12 N2 . 1.366(5) ?
    C12 C17 . 1.383(6) ?
    C12 C13 . 1.403(5) ?
    C13 C14 . 1.411(5) ?
    C14 C15 . 1.372(5) ?
    C14 H14 . 0.9300 ?
    C15 C16 . 1.404(6) ?
    C15 H15 . 0.9300 ?
    C16 C17 . 1.365(6) ?
    C16 H16 . 0.9300 ?
    C17 H17 . 0.9300 ?
    C18 H18A . 0.9600 ?
    C18 H18B . 0.9600 ?
    C18 H18C . 0.9600 ?
    S1 O1 . 1.423(2) ?
    S1 O2 . 1.435(2) ?
    S1 N1 . 1.601(3) ?
    N1 H1N . 0.88(4) ?
    N2 H2N . 0.79(4) ?
    O3 H3O . 0.8200 ?
    O5 H1W . 0.8926 ?
    O5 H2W . 0.9002 ?
loop_
    _geom_angle_atom_site_label_1
    _geom_angle_atom_site_label_2
    _geom_angle_atom_site_label_3
    _geom_angle_site_symmetry_1
    _geom_angle_site_symmetry_3
    _geom_angle
    _geom_angle_publ_flag
    C2 C1 C6 . . 120.1(3) ?
    C2 C1 S1 . . 120.7(3) ?
    C6 C1 S1 . . 119.2(3) ?
    C1 C2 C3 . . 118.9(4) ?
    C1 C2 H2 . . 120.6 ?
    C3 C2 H2 . . 120.6 ?
    C4 C3 C2 . . 121.6(4) ?
    C4 C3 H3 . . 119.2 ?
    C2 C3 H3 . . 119.2 ?
    C5 C4 C3 . . 118.1(4) ?
    C5 C4 C18 . . 121.1(5) ?
    C3 C4 C18 . . 120.8(5) ?
    C4 C5 C6 . . 121.5(4) ?
    C4 C5 H5 . . 119.2 ?
    C6 C5 H5 . . 119.2 ?
    C5 C6 C1 . . 119.7(4) ?
    C5 C6 H6 . . 120.1 ?
    C1 C6 H6 . . 120.1 ?
    N1 C7 C8 . . 108.1(3) ?
    N1 C7 C9 . . 110.9(3) ?
    C8 C7 C9 . . 112.2(3) ?
    N1 C7 H7 . . 108.5 ?
    C8 C7 H7 . . 108.5 ?
    C9 C7 H7 . . 108.5 ?
    O4 C8 O3 . . 123.8(4) ?
    O4 C8 C7 . . 125.5(4) ?
    O3 C8 C7 . . 110.7(3) ?
    C10 C9 C7 . . 113.4(3) ?
    C10 C9 H9A . . 108.9 ?
    C7 C9 H9A . . 108.9 ?
    C10 C9 H9B . . 108.9 ?
    C7 C9 H9B . . 108.9 ?
    H9A C9 H9B . . 107.7 ?
    C11 C10 C13 . . 105.8(3) ?
    C11 C10 C9 . . 127.4(4) ?
    C13 C10 C9 . . 126.8(3) ?
    N2 C11 C10 . . 109.6(4) ?
    N2 C11 H11 . . 125.2 ?
    C10 C11 H11 . . 125.2 ?
    N2 C12 C17 . . 131.2(4) ?
    N2 C12 C13 . . 105.9(4) ?
    C17 C12 C13 . . 122.8(4) ?
    C12 C13 C14 . . 117.8(4) ?
    C12 C13 C10 . . 108.5(4) ?
    C14 C13 C10 . . 133.7(3) ?
    C15 C14 C13 . . 119.3(4) ?
    C15 C14 H14 . . 120.3 ?
    C13 C14 H14 . . 120.3 ?
    C14 C15 C16 . . 121.1(4) ?
    C14 C15 H15 . . 119.4 ?
    C16 C15 H15 . . 119.4 ?
    C17 C16 C15 . . 120.8(5) ?
    C17 C16 H16 . . 119.6 ?
    C15 C16 H16 . . 119.6 ?
    C16 C17 C12 . . 118.2(5) ?
    C16 C17 H17 . . 120.9 ?
    C12 C17 H17 . . 120.9 ?
    C4 C18 H18A . . 109.5 ?
    C4 C18 H18B . . 109.5 ?
    H18A C18 H18B . . 109.5 ?
    C4 C18 H18C . . 109.5 ?
    H18A C18 H18C . . 109.5 ?
    H18B C18 H18C . . 109.5 ?
    O1 S1 O2 . . 119.49(16) ?
    O1 S1 N1 . . 106.46(16) ?
    O2 S1 N1 . . 106.77(15) ?
    O1 S1 C1 . . 107.97(16) ?
    O2 S1 C1 . . 107.19(18) ?
    N1 S1 C1 . . 108.60(15) ?
    C7 N1 S1 . . 121.1(2) ?
    C7 N1 H1N . . 114(2) ?
    S1 N1 H1N . . 119(2) ?
    C11 N2 C12 . . 110.2(4) ?
    C11 N2 H2N . . 123(3) ?
    C12 N2 H2N . . 126(3) ?
    C8 O3 H3O . . 109.5 ?
    H1W O5 H2W . . 119.5 ?
loop_
    _geom_torsion_atom_site_label_1
    _geom_torsion_atom_site_label_2
    _geom_torsion_atom_site_label_3
    _geom_torsion_atom_site_label_4
    _geom_torsion_site_symmetry_1
    _geom_torsion_site_symmetry_2
    _geom_torsion_site_symmetry_3
    _geom_torsion_site_symmetry_4
    _geom_torsion
    _geom_torsion_publ_flag
    C6 C1 C2 C3 . . . . 2.2(5) ?
    S1 C1 C2 C3 . . . . -178.1(3) ?
    C1 C2 C3 C4 . . . . -0.6(6) ?
    C2 C3 C4 C5 . . . . -1.2(6) ?
    C2 C3 C4 C18 . . . . 177.4(4) ?
    C3 C4 C5 C6 . . . . 1.5(6) ?
    C18 C4 C5 C6 . . . . -177.1(4) ?
    C4 C5 C6 C1 . . . . 0.0(6) ?
    C2 C1 C6 C5 . . . . -2.0(5) ?
    S1 C1 C6 C5 . . . . 178.4(3) ?
    N1 C7 C8 O4 . . . . 2.9(5) ?
    C9 C7 C8 O4 . . . . 125.5(4) ?
    N1 C7 C8 O3 . . . . -177.4(3) ?
    C9 C7 C8 O3 . . . . -54.8(4) ?
    N1 C7 C9 C10 . . . . 55.8(4) ?
    C8 C7 C9 C10 . . . . -65.2(4) ?
    C7 C9 C10 C11 . . . . 82.0(4) ?
    C7 C9 C10 C13 . . . . -96.8(4) ?
    C13 C10 C11 N2 . . . . -0.3(4) ?
    C9 C10 C11 N2 . . . . -179.3(3) ?
    N2 C12 C13 C14 . . . . -179.5(3) ?
    C17 C12 C13 C14 . . . . -0.9(5) ?
    N2 C12 C13 C10 . . . . 0.6(4) ?
    C17 C12 C13 C10 . . . . 179.2(4) ?
    C11 C10 C13 C12 . . . . -0.2(4) ?
    C9 C10 C13 C12 . . . . 178.8(3) ?
    C11 C10 C13 C14 . . . . 180.0(4) ?
    C9 C10 C13 C14 . . . . -1.0(6) ?
    C12 C13 C14 C15 . . . . 1.0(5) ?
    C10 C13 C14 C15 . . . . -179.2(4) ?
    C13 C14 C15 C16 . . . . -0.8(6) ?
    C14 C15 C16 C17 . . . . 0.5(6) ?
    C15 C16 C17 C12 . . . . -0.4(6) ?
    N2 C12 C17 C16 . . . . 178.8(4) ?
    C13 C12 C17 C16 . . . . 0.6(6) ?
    C2 C1 S1 O1 . . . . 153.8(3) ?
    C6 C1 S1 O1 . . . . -26.6(3) ?
    C2 C1 S1 O2 . . . . 23.8(3) ?
    C6 C1 S1 O2 . . . . -156.5(3) ?
    C2 C1 S1 N1 . . . . -91.2(3) ?
    C6 C1 S1 N1 . . . . 88.5(3) ?
    C8 C7 N1 S1 . . . . -132.1(3) ?
    C9 C7 N1 S1 . . . . 104.5(3) ?
    O1 S1 N1 C7 . . . . -173.1(3) ?
    O2 S1 N1 C7 . . . . -44.4(3) ?
    C1 S1 N1 C7 . . . . 70.8(3) ?
    C10 C11 N2 C12 . . . . 0.7(4) ?
    C17 C12 N2 C11 . . . . -179.3(4) ?
    C13 C12 N2 C11 . . . . -0.8(4) ?
loop_
    _geom_hbond_atom_site_label_D
    _geom_hbond_atom_site_label_H
    _geom_hbond_atom_site_label_A
    _geom_hbond_site_symmetry_A
    _geom_hbond_distance_DH
    _geom_hbond_distance_HA
    _geom_hbond_distance_DA
    _geom_hbond_angle_DHA
    N1 H1N O2 1_565 0.88(4) 2.37(4) 3.208(4) 160(3)
    N2 H2N Cg3 2_656 0.79(4) 2.85(4) 3.480(4) 139(4)
    O3 H3O O5 1_455 0.82 1.81 2.629(4) 177
    C7 H7 O4 1_545 0.98 2.37 3.205(4) 143
    C18 H18C O1 2_645 0.96 2.59 3.456(5) 151
    O5 H1W O2 1_565 0.89 2.05 2.935(4) 174
data_global
_journal_date_recd_electronic     2011-08-04
_journal_date_accepted     2011-08-08
_journal_name_full     'Acta Crystallographica, Section E'
_journal_year     2011
_journal_volume     67
_journal_issue      9
_journal_page_first     o2325
_journal_page_last     o2325
_journal_paper_category     QO
_journal_coeditor_code     WN2443
_publ_contact_author_name     'Muhammad Nadeem Arshad'
_publ_contact_author_address
;
Materials Chemistry laboratory, Department of Chemistry,
GC University, Lahore 54000, Pakistan.
;
_publ_contact_author_email     'mnachemist@hotmail.com, iukhan.gcu@gmail.com'
_publ_contact_author_fax     ?
_publ_contact_author_phone     '+923334537630'
_publ_section_title
;
(2<i>S</i>)-3-(1<i>H</i>-Indol-3-yl)-2-(4-methylbenzenesulfonamido)propionic
acid monohydrate
;
loop_
    _publ_author_name
    _publ_author_footnote
    _publ_author_address
    'Khan, Islam Ullah' .
;
Materials Chemistry Laboratory, Department of Chemistry,
GC University, Lahore 54000, Pakistan
;
    'Arshad, Muhammad Nadeem' .
;
Materials Chemistry Laboratory, Department of Chemistry,
GC University, Lahore 54000, Pakistan
;
    'Mubashar-ur-Rehman, Hafiz' .
;
Materials Chemistry Laboratory, Department of Chemistry,
GC University, Lahore 54000, Pakistan
;
    'Harrison, William T. A.' .
;
Department of Chemistry, University of Aberdeen,
Aberdeen, AB24 3UE, Scotland
;
    'Ali, Muhammad Baqir' .
;
Materials Chemistry Laboratory, Department of Chemistry,
GC University, Lahore 54000, Pakistan
;
