# Supplementary material for: (2S)-3-(1H-Indol-3-yl)-2-(4-methyl­benzene­sulfonamido)­propionic acid monohydrate
Source: Acta Crystallogr Sect E Struct Rep Online. 2011 Aug 11;67(Pt 9):o2325. doi: 10.1107/S1600536811032089 (PMC3200826; doi:10.1107/S1600536811032089)
Supplement: Supplementary file 2 [file e-67-o2325-Isup2.hkl]

#
# h,k,l, Fc-squared, Fo-squared, sigma(Fo-squared) and status flag
#
data_I
_shelx_title ' hmq10_0m in P2(1)'
_shelx_refln_list_code          4
_shelx_F_calc_maximum       90.72
_exptl_crystal_F_000       396.00
_reflns_d_resolution_high  0.7485
 
loop_
 _symmetry_equiv_pos_as_xyz
 'x, y, z'
 '-x, y+1/2, -z'
 
_cell_length_a     8.4531
_cell_length_b     5.2521
_cell_length_c    20.8674
_cell_angle_alpha  90.000
_cell_angle_beta   98.056
_cell_angle_gamma  90.000
 
_shelx_F_squared_multiplier     1.000
 
loop_
 _refln_index_h
 _refln_index_k
 _refln_index_l
 _refln_F_squared_calc
 _refln_F_squared_meas
 _refln_F_squared_sigma
 _refln_observed_status
   1  -6   0       48.32       38.04     18.48 o
   2  -6   0       15.48       29.04     18.09 o
   3  -6   0        3.70        9.51     10.06 o
   5  -6   0        0.36       -7.90     21.42 o
   1  -5   0        4.70        8.47      9.83 o
   2  -5   0       66.96       61.07     17.05 o
   3  -5   0        1.55        2.94     11.40 o
   4  -5   0       21.23       10.80      9.07 o
   5  -5   0        5.75        7.89     20.09 o
   6  -5   0       10.47       13.44     22.00 o
   7  -5   0        1.93       -1.49     24.56 o
   0  -4   0      327.97      307.13     26.16 o
   1  -4   0      150.67      143.32      8.69 o
   2  -4   0      317.97      296.72     22.76 o
   3  -4   0      121.05      106.13     10.74 o
   4  -4   0       47.97       59.60     10.45 o
   5  -4   0       79.27       76.42      7.00 o
   6  -4   0       65.79       66.62     10.77 o
   7  -4   0       12.08       -1.30      8.83 o
   8  -4   0       46.42       57.41     17.56 o
   9  -4   0       15.21       -7.12     13.93 o
   1  -3   0       61.74       54.08      5.80 o
   2  -3   0       47.94       50.98      8.30 o
   3  -3   0      114.13      113.31      5.07 o
   4  -3   0       61.92       71.15      5.05 o
   5  -3   0       71.04       82.53      6.28 o
   6  -3   0       12.78       18.87      5.70 o
   7  -3   0        9.10       -2.11     11.50 o
   8  -3   0       19.86       13.31     11.85 o
   9  -3   0       14.35      -14.36     14.36 o
   0  -2   0      894.78      929.52     20.20 o
   1  -2   0      415.99      410.28      9.32 o
   2  -2   0      228.92      252.74      6.79 o
   3  -2   0      232.56      227.92      7.13 o
   4  -2   0      101.65       90.08      5.07 o
   5  -2   0      197.47      213.16      7.91 o
   6  -2   0       23.53       27.45      7.72 o
   7  -2   0      125.30      114.20      7.93 o
   8  -2   0       28.44       12.75     25.41 o
   9  -2   0       28.31        2.90     17.91 o
  10  -2   0        6.77       12.41     21.58 o
   1  -1   0     1427.47     1346.65     17.87 o
   2  -1   0      149.95      159.47      4.81 o
   3  -1   0      399.57      390.91     14.64 o
   4  -1   0       51.49       46.09      5.65 o
   5  -1   0      262.93      277.32     13.47 o
   6  -1   0        4.19       -3.28      5.88 o
   7  -1   0       63.66       63.03     10.52 o
   8  -1   0       33.25       21.72     14.27 o
   9  -1   0        1.23       -3.03     16.13 o
  10  -1   0       15.95       -4.90     17.24 o
  11  -1   0        6.68       23.33     23.83 o
   1   0   0     6369.68     5984.23    117.53 o
   2   0   0      387.21      398.68      8.48 o
   3   0   0      802.84      775.96     14.60 o
   4   0   0       39.34       32.43      5.04 o
   5   0   0        2.19        0.98      6.88 o
   6   0   0      758.97      773.40     22.33 o
   7   0   0       62.34       62.54     11.65 o
   8   0   0      209.56      201.37     18.63 o
   9   0   0      109.07      139.66     17.93 o
  10   0   0       36.52       26.80     20.66 o
  11   0   0        4.31       23.96     23.45 o
   1   1   0     1427.20     1369.19     19.32 o
   2   1   0      150.42      158.71      5.73 o
   3   1   0      400.09      417.72     10.28 o
   4   1   0       51.24       49.76      5.91 o
   5   1   0      262.30      270.03     12.43 o
   6   1   0        4.36        1.18      6.90 o
   7   1   0       63.01       45.78     12.20 o
   8   1   0       32.69       42.29     12.53 o
   9   1   0        1.17       -1.18     11.43 o
  10   1   0       15.70       23.76     15.43 o
  11   1   0        6.63        2.97     21.95 o
   0   2   0      912.22      893.80     24.68 o
   1   2   0      427.02      404.69      9.55 o
   2   2   0      232.92      257.58      8.06 o
   3   2   0      225.32      217.11      8.57 o
   4   2   0       95.68       86.06      7.83 o
   5   2   0      190.68      198.55     11.80 o
   6   2   0       25.20       25.28     10.62 o
   7   2   0      128.15      102.97     14.31 o
   8   2   0       29.92       23.16     12.17 o
   9   2   0       27.90       22.04     34.85 o
  10   2   0        6.52       -6.50     13.49 o
   1   3   0       61.76       60.99      4.35 o
   2   3   0       47.57       55.08      5.96 o
   3   3   0      113.73      119.82      7.75 o
   4   3   0       62.07       59.15      6.57 o
   5   3   0       71.46       62.66     14.40 o
   6   3   0       12.78        0.41      9.73 o
   7   3   0        8.87        7.31     11.06 o
   8   3   0       19.83       32.00     12.67 o
   9   3   0       14.44       11.80     13.69 o
  10   3   0        2.12       -0.47     15.66 o
   0   4   0      324.69      308.91     14.08 o
   1   4   0      145.95      140.08      6.86 o
   2   4   0      311.63      308.78     10.54 o
   3   4   0      123.22      131.60     11.46 o
   4   4   0       49.31       46.35      9.81 o
   5   4   0       79.57       67.06     11.78 o
   6   4   0       65.14       62.50     15.22 o
   7   4   0       12.37       14.23     12.26 o
   8   4   0       46.46       73.84     15.50 o
   9   4   0       15.09       33.50     21.23 o
   1   5   0        4.69        4.09      9.73 o
   2   5   0       66.82       51.55     15.14 o
   3   5   0        1.52       -4.12      7.60 o
   4   5   0       21.23       17.41      9.03 o
   5   5   0        5.77       -3.50      9.24 o
   6   5   0       10.37       13.74     12.26 o
   7   5   0        1.89       26.03     12.26 o
   0   6   0      103.18       94.83     15.50 o
   1   6   0       49.10       38.41     10.02 o
   2   6   0       16.24       -8.28      8.28 o
   3   6   0        3.56        3.05     10.59 o
   4   6   0        9.09       -3.54     12.98 o
   5   6   0        0.25        1.34     10.04 o
  -5  -6   1        5.12        7.31     25.10 o
  -3  -6   1        0.64      -11.06     18.25 o
  -2  -6   1        9.83       -8.63     13.35 o
   0  -6   1        2.15        2.92     14.96 o
   1  -6   1       12.56       15.23     16.37 o
   2  -6   1       13.56       34.08     18.72 o
   3  -6   1       22.91       41.51     18.64 o
   4  -6   1        5.93      -18.65     18.65 o
   5  -6   1        2.44      -20.85     20.85 o
  -7  -5   1       11.81       11.86     25.48 o
  -6  -5   1        5.24       -0.78     23.16 o
  -5  -5   1       24.76       48.07     15.98 o
  -4  -5   1       93.94      101.34     12.34 o
  -3  -5   1       21.69       17.40     11.18 o
  -2  -5   1      199.91      229.30     18.30 o
  -1  -5   1      153.33      164.60     16.33 o
   0  -5   1       41.65       61.87     12.53 o
   1  -5   1      187.76      181.79     23.69 o
   2  -5   1       45.28       37.77     15.41 o
   3  -5   1       12.86       34.55     15.03 o
   4  -5   1       24.08       36.85     11.04 o
   5  -5   1        1.30      -15.69     18.09 o
   6  -5   1        9.08       18.98     24.88 o
   7  -5   1       15.56       57.68     29.06 o
  -9  -4   1        2.39        0.32     13.24 o
  -8  -4   1       10.53        5.59     11.58 o
  -7  -4   1        3.65       25.78     10.30 o
  -6  -4   1       15.51       19.17      8.97 o
  -5  -4   1       23.90       25.01      5.99 o
  -4  -4   1       27.08       36.57     15.36 o
  -3  -4   1       49.54       39.92     14.04 o
  -2  -4   1       80.53       77.54      8.16 o
  -1  -4   1       15.01       12.19      5.59 o
   0  -4   1      118.83      110.24     12.13 o
   1  -4   1      147.61      134.06     12.84 o
   2  -4   1       31.77       29.74      7.44 o
   3  -4   1      135.94      137.85     17.77 o
   4  -4   1       67.62       85.60     11.00 o
   5  -4   1       20.54       15.11      5.75 o
   6  -4   1       17.09       19.20     28.04 o
   7  -4   1       33.26       25.57     26.96 o
   8  -4   1        1.88       11.26     15.84 o
   9  -4   1       16.00        9.79     14.01 o
  -9  -3   1       49.74       41.23     18.60 o
  -8  -3   1       48.29       23.15     12.46 o
  -7  -3   1       30.40       21.14      9.51 o
  -6  -3   1        0.53       -0.29      4.84 o
  -5  -3   1      213.27      217.31      8.36 o
  -4  -3   1      337.09      360.99     10.34 o
  -3  -3   1      549.30      561.81     15.56 o
  -2  -3   1       73.59       61.63     13.32 o
  -1  -3   1      384.21      395.58     15.98 o
   0  -3   1       63.00       58.53      5.56 o
   1  -3   1      220.40      243.47     11.27 o
   2  -3   1        8.72       11.10      3.72 o
   3  -3   1       28.11       28.32      3.33 o
   4  -3   1      109.83      110.21      5.74 o
   5  -3   1      421.30      419.13     12.04 o
   6  -3   1      123.58      126.85     11.39 o
   7  -3   1       54.72       35.04      9.82 o
   8  -3   1        1.62       -4.44     14.91 o
   9  -3   1        5.52       21.53     16.53 o
 -10  -2   1        4.91      -16.87     18.74 o
  -9  -2   1        0.44       18.88     18.46 o
  -8  -2   1       41.53       21.75     27.86 o
  -7  -2   1       25.35       13.29      5.98 o
  -6  -2   1        8.69       12.69      4.43 o
  -5  -2   1       52.28       49.22      4.68 o
  -4  -2   1       16.59        9.57      3.06 o
  -3  -2   1      698.07      701.05     13.72 o
  -2  -2   1      335.48      336.01      8.95 o
  -1  -2   1      787.98      761.48     36.04 o
   0  -2   1      160.98      178.40      6.89 o
   1  -2   1      137.56      131.85      4.34 o
   2  -2   1      196.06      213.13      6.74 o
   3  -2   1      262.19      269.66      9.05 o
   4  -2   1       88.97      107.26      5.58 o
   5  -2   1      103.05       96.00      5.98 o
   6  -2   1       56.45       56.72      5.81 o
   7  -2   1       99.67       94.10      8.69 o
   8  -2   1       13.76       10.73      9.25 o
   9  -2   1       18.56        2.47     17.38 o
  10  -2   1       22.20        0.93     21.16 o
 -11  -1   1       12.71        9.85     23.24 o
 -10  -1   1       24.47       41.74     22.11 o
  -9  -1   1       39.87       47.56     20.10 o
  -8  -1   1      137.72      153.90     17.72 o
  -7  -1   1       92.54      106.37     11.54 o
  -6  -1   1        1.01       -4.15      5.79 o
  -5  -1   1      285.69      290.24     13.81 o
  -4  -1   1      787.66      817.65     28.05 o
  -3  -1   1      247.28      238.52     15.30 o
  -2  -1   1      560.65      522.93      8.91 o
  -1  -1   1     6441.87     6157.44     76.61 o
   0  -1   1     3515.49     3480.28     66.02 o
   1  -1   1      698.60      651.42     12.46 o
   2  -1   1      245.46      241.76      8.34 o
   3  -1   1     1839.41     1859.33     36.08 o
   4  -1   1      523.01      530.59     17.57 o
   5  -1   1      316.89      308.62     12.57 o
   6  -1   1      109.50      116.24      9.64 o
   7  -1   1      239.77      215.03     14.80 o
   8  -1   1      123.84      140.62     15.93 o
   9  -1   1       44.12        2.03     17.01 o
  10  -1   1       12.98      -15.13     15.13 o
 -11   0   1        0.83      -11.93     21.69 o
 -10   0   1        2.17       26.93     20.81 o
  -9   0   1        4.15       23.83     12.87 o
  -8   0   1      240.50      231.44     19.04 o
  -7   0   1      247.49      202.55     19.88 o
  -6   0   1       46.97       51.86      8.86 o
  -5   0   1       62.83       74.28      8.29 o
  -4   0   1        2.21        3.33      4.46 o
  -3   0   1      163.11      161.12      6.12 o
  -2   0   1      163.08      160.38      5.34 o
  -1   0   1     1083.98     1064.29     21.52 o
   1   0   1      700.39      597.34     22.82 o
   2   0   1      609.22      569.96     13.67 o
   3   0   1      246.54      266.75      7.79 o
   4   0   1       31.77       22.20      5.43 o
   5   0   1       70.11       57.64      8.05 o
   6   0   1       83.23       88.34     12.19 o
   7   0   1       12.79        2.47      8.47 o
   8   0   1        5.28        4.52     11.42 o
   9   0   1       27.98       26.00     19.09 o
  10   0   1       23.01       15.14     21.72 o
  11   0   1       13.71       27.63     23.75 o
 -11   1   1       12.55       20.85     22.59 o
 -10   1   1       23.63       58.07     22.46 o
  -9   1   1       38.53       30.75     14.07 o
  -8   1   1      139.70      136.78     16.23 o
  -7   1   1       91.70      100.89     29.20 o
  -6   1   1        1.66       -6.58      7.74 o
  -5   1   1      277.84      266.82     11.41 o
  -4   1   1      785.98      789.28     24.19 o
  -3   1   1      238.85      260.88      9.20 o
  -2   1   1      574.08      517.14     10.74 o
  -1   1   1     6448.17     6198.21     76.13 o
   0   1   1     3551.69     3525.51     44.03 o
   1   1   1      694.32      667.74     10.50 o
   2   1   1      248.91      244.60      7.96 o
   3   1   1     1813.13     1841.63     37.91 o
   4   1   1      509.52      525.95     14.90 o
   5   1   1      309.36      308.60     12.49 o
   6   1   1      108.05      121.51     10.98 o
   7   1   1      237.04      235.60     46.54 o
   8   1   1      125.04      145.25     17.11 o
   9   1   1       43.65       59.19     41.23 o
  10   1   1       13.23       18.05     36.56 o
 -10   2   1        4.96       13.54     22.84 o
  -9   2   1        0.49       20.13     12.94 o
  -8   2   1       41.51       26.59     12.38 o
  -7   2   1       25.63       16.38     10.87 o
  -6   2   1        8.30        8.01      7.77 o
  -5   2   1       50.68       45.22      8.10 o
  -4   2   1       15.72        8.80      5.73 o
  -3   2   1      694.80      699.95     16.49 o
  -2   2   1      331.98      348.97      9.06 o
  -1   2   1      795.95      737.90     14.86 o
   0   2   1      164.21      167.91      5.46 o
   1   2   1      133.81      132.06      6.18 o
   2   2   1      200.35      207.45      7.58 o
   3   2   1      262.66      281.34     13.42 o
   4   2   1       88.87      106.64     12.14 o
   5   2   1      106.18      116.50      9.99 o
   6   2   1       55.39       55.71     19.13 o
   7   2   1       97.52       94.28     14.43 o
   8   2   1       13.72       31.57     12.54 o
   9   2   1       18.26       28.32     19.42 o
  10   2   1       22.03       27.20     27.36 o
 -10   3   1        9.38       37.18     19.82 o
  -9   3   1       50.04       50.77     20.58 o
  -8   3   1       48.91       34.94     13.35 o
  -7   3   1       32.36       56.44     13.29 o
  -6   3   1        0.90        1.92      9.70 o
  -5   3   1      217.72      198.37     40.28 o
  -4   3   1      339.35      351.86     12.80 o
  -3   3   1      547.26      549.33     14.50 o
  -2   3   1       71.37       73.91      5.65 o
  -1   3   1      395.57      414.66     10.34 o
   0   3   1       67.70       70.67      4.41 o
   1   3   1      227.27      229.16      7.80 o
   2   3   1       10.01        9.85      3.77 o
   3   3   1       30.70       28.22      5.79 o
   4   3   1      110.08      106.23      7.95 o
   5   3   1      421.91      360.29     48.56 o
   6   3   1      123.12      132.02     15.05 o
   7   3   1       56.09       78.86     14.65 o
   8   3   1        1.97        1.04     21.11 o
   9   3   1        5.71       22.38     13.95 o
  10   3   1        7.14       16.51     27.50 o
  -9   4   1        2.32       25.14     14.72 o
  -8   4   1       10.64       11.16     20.29 o
  -7   4   1        3.76        2.93     11.07 o
  -6   4   1       15.11       16.11     10.77 o
  -5   4   1       23.61        6.71     19.87 o
  -4   4   1       27.91       36.67      8.93 o
  -3   4   1       50.35       36.20      6.28 o
  -2   4   1       81.36       90.13      6.43 o
  -1   4   1       15.72       18.26      4.16 o
   0   4   1      119.59      128.16      6.65 o
   1   4   1      147.99      151.55      8.04 o
   2   4   1       30.44       32.78      5.14 o
   3   4   1      135.33      132.28     17.51 o
   4   4   1       68.40       79.92     11.30 o
   5   4   1       21.49       12.43      9.79 o
   6   4   1       17.58       22.83     10.98 o
   7   4   1       33.21       43.93     13.66 o
   8   4   1        1.94       12.63     12.79 o
   9   4   1       16.39       23.62     14.91 o
  -7   5   1       11.29        0.14     21.18 o
  -6   5   1        5.26       15.04     10.34 o
  -5   5   1       24.39       22.39      9.90 o
  -4   5   1       92.60      106.12     11.43 o
  -3   5   1       20.84       22.12     15.68 o
  -2   5   1      199.85      193.44     16.33 o
  -1   5   1      153.11      145.92     11.23 o
   0   5   1       40.47       44.35     15.76 o
   1   5   1      183.67      178.65     12.95 o
   2   5   1       43.34       23.19      8.65 o
   3   5   1       13.45        3.88      8.30 o
   4   5   1       24.76       29.37     17.18 o
   5   5   1        1.52        0.45      9.54 o
   6   5   1        8.90        0.40     11.88 o
   7   5   1       15.30       30.23     13.11 o
  -5   6   1        4.99        6.02     20.35 o
  -4   6   1        0.99        0.15      8.68 o
  -3   6   1        0.65       -7.08      7.08 o
  -2   6   1        9.60        2.49      8.49 o
  -1   6   1        7.75       -1.33      9.99 o
   0   6   1        2.27      -11.16     11.49 o
   1   6   1       12.36       10.39      9.09 o
   2   6   1       13.45        2.89      9.04 o
   3   6   1       22.68       28.76     10.04 o
   4   6   1        5.88       11.45     17.20 o
   5   6   1        2.44       -8.40     10.02 o
   0   7   1        9.23       21.43     14.39 o
  -4  -6   2        4.84       24.83     14.10 o
  -3  -6   2        5.20       14.46     11.75 o
  -1  -6   2        2.04      -12.55     16.05 o
   0  -6   2        4.54       10.11     16.52 o
   1  -6   2        7.76       -2.87     15.46 o
   2  -6   2       25.10       15.78     17.43 o
   3  -6   2       10.47       28.12     16.37 o
   4  -6   2        9.96        7.05     12.80 o
   5  -6   2        0.38       -2.79     22.97 o
  -7  -5   2        9.07       10.34     25.43 o
  -6  -5   2        6.44       66.74     27.08 o
  -5  -5   2        4.67        2.79     13.49 o
  -4  -5   2       25.75       27.11     24.80 o
  -3  -5   2        3.37        9.83      7.66 o
  -2  -5   2        3.15       -3.68     11.08 o
  -1  -5   2      102.07      108.75     17.41 o
   0  -5   2       18.74       29.67     15.55 o
   1  -5   2        3.43       10.12     12.78 o
   2  -5   2       90.26       76.10     17.56 o
   3  -5   2       16.54       44.67     15.31 o
   4  -5   2        2.96       -1.52      8.05 o
   5  -5   2        4.03        9.05     11.95 o
   6  -5   2        0.78      -11.23     21.88 o
   7  -5   2        5.35      -16.08     23.38 o
  -9  -4   2       21.25       22.75     14.68 o
  -8  -4   2       20.25       35.41     12.83 o
  -7  -4   2        0.52       -4.56     21.32 o
  -6  -4   2       56.16       46.22      9.08 o
  -5  -4   2       18.22       13.08      6.80 o
  -4  -4   2       68.55       81.92      6.71 o
  -3  -4   2      244.44      253.39     10.68 o
  -2  -4   2      180.57      163.53     10.75 o
  -1  -4   2       68.68       57.81      7.27 o
   0  -4   2       89.64       90.91      7.45 o
   1  -4   2        4.59        0.03     10.50 o
   2  -4   2       23.80       14.44      6.87 o
   3  -4   2      117.54      100.49     16.55 o
   4  -4   2      196.86      192.27     12.97 o
   5  -4   2      223.64      237.65     20.09 o
   6  -4   2       71.10       50.83     10.97 o
   7  -4   2        2.54       -5.58      8.40 o
   8  -4   2        6.71       14.00     34.67 o
   9  -4   2        0.97        0.20     13.07 o
  -9  -3   2        8.50       19.73     16.33 o
  -8  -3   2       23.63        5.14     12.57 o
  -7  -3   2       66.80       84.31     23.31 o
  -6  -3   2       25.95       35.59      5.79 o
  -5  -3   2        1.12       -1.86      3.71 o
  -4  -3   2       95.76      101.34      5.30 o
  -3  -3   2      129.79      138.62      6.15 o
  -2  -3   2      261.62      263.72      8.23 o
  -1  -3   2      316.09      293.61     11.57 o
   0  -3   2       16.08       18.24      5.00 o
   1  -3   2      398.68      436.57     12.16 o
   2  -3   2      801.02      794.99     21.04 o
   3  -3   2       64.15       71.64      5.71 o
   4  -3   2       50.17       45.49      4.54 o
   5  -3   2      105.01      106.53      7.58 o
   6  -3   2       79.80       91.66      8.49 o
   7  -3   2      113.47      108.09      9.85 o
   8  -3   2       53.14       70.25     14.46 o
   9  -3   2       20.14       22.17     16.75 o
 -10  -2   2        3.46        3.79     19.59 o
  -9  -2   2       48.12       56.14     22.14 o
  -8  -2   2        5.92       -4.77      9.97 o
  -7  -2   2       30.09       32.50      6.72 o
  -6  -2   2       14.26        8.40      4.82 o
  -5  -2   2       22.94       30.39      4.05 o
  -4  -2   2       39.62       42.66      4.06 o
  -3  -2   2      244.39      234.63      6.59 o
  -2  -2   2      162.05      167.47      5.87 o
  -1  -2   2       34.79       36.91      4.36 o
   0  -2   2      981.77      924.46     27.54 o
   1  -2   2       94.97       94.07      5.94 o
   2  -2   2      385.79      404.01     11.27 o
   3  -2   2      141.24      135.28      6.07 o
   4  -2   2      124.06      135.39      6.15 o
   5  -2   2      352.06      329.52      9.99 o
   6  -2   2       47.12       47.94      6.36 o
   7  -2   2        4.04        1.72      7.86 o
   8  -2   2       14.04        5.96     12.41 o
   9  -2   2       24.86       14.70     18.96 o
 -11  -1   2        3.85      -18.09     18.09 o
 -10  -1   2        8.11        7.63     19.70 o
  -9  -1   2       47.35       77.55     22.86 o
  -8  -1   2       82.85      107.89     14.71 o
  -7  -1   2      120.52      139.46     26.70 o
  -6  -1   2       57.65       39.81     12.41 o
  -5  -1   2      101.90      101.39      7.94 o
  -4  -1   2     1386.32     1458.98     30.41 o
  -3  -1   2      210.78      214.79      8.94 o
  -2  -1   2     1360.50     1336.22     18.54 o
  -1  -1   2     4468.34     4390.24     63.44 o
   0  -1   2     2136.02     2086.77     34.97 o
   1  -1   2     1483.67     1421.02     18.74 o
   2  -1   2     1869.96     1812.78     27.71 o
   3  -1   2      128.12      121.51      7.63 o
   4  -1   2       79.39       76.72      6.60 o
   5  -1   2      244.59      242.85     11.47 o
   6  -1   2       20.18       22.11      7.29 o
   7  -1   2       14.33       15.98      8.66 o
   8  -1   2       49.42       60.41     16.25 o
   9  -1   2       36.64        6.44     16.69 o
  10  -1   2       28.23       -2.46     19.62 o
 -11   0   2       14.15       25.75     22.54 o
 -10   0   2        9.30      -15.50     15.50 o
  -9   0   2       24.76       51.60     19.76 o
  -8   0   2      185.09      202.97     18.40 o
  -7   0   2       24.94       20.76      8.97 o
  -6   0   2      340.18      341.09     20.19 o
  -5   0   2      225.78      260.68     23.92 o
  -4   0   2     1366.00     1361.69     39.29 o
  -3   0   2      605.50      585.29     11.45 o
  -2   0   2     1218.57     1222.01     18.73 o
  -1   0   2       50.46       48.55      1.94 o
   1   0   2      300.85      285.08      5.81 o
   2   0   2     1657.49     1544.79     24.11 o
   3   0   2      178.12      164.14      7.22 o
   4   0   2       60.21       64.02      6.64 o
   5   0   2        0.04        2.53      5.61 o
   6   0   2      145.70      147.58     10.81 o
   7   0   2        9.57       -3.61      7.69 o
   8   0   2      202.66      164.26     28.02 o
   9   0   2       39.87       38.77     14.16 o
  10   0   2        0.17       -2.79     17.75 o
  11   0   2        0.43      -13.56     20.78 o
 -11   1   2        3.93      -18.79     18.79 o
 -10   1   2        7.87       29.80     14.36 o
  -9   1   2       47.03       63.04     14.64 o
  -8   1   2       83.86       64.53     13.80 o
  -7   1   2      120.24      109.60     14.26 o
  -6   1   2       54.55       69.14      9.28 o
  -5   1   2       98.31      128.61      8.33 o
  -4   1   2     1367.48     1422.94     29.67 o
  -3   1   2      203.38      207.55      7.56 o
  -2   1   2     1382.80     1360.88     25.23 o
  -1   1   2     4443.46     4362.28     59.34 o
   0   1   2     2105.94     2075.37     26.72 o
   1   1   2     1496.78     1422.85     34.05 o
   2   1   2     1854.09     1810.05     35.35 o
   3   1   2      120.94      135.89      7.22 o
   4   1   2       80.22       81.16      6.66 o
   5   1   2      239.40      233.59     12.73 o
   6   1   2       18.61       20.65      7.87 o
   7   1   2       13.89       34.53     11.26 o
   8   1   2       47.94       80.78     21.38 o
   9   1   2       36.30       49.27     15.02 o
  10   1   2       28.34       70.52     22.89 o
 -10   2   2        3.38        4.56     13.74 o
  -9   2   2       47.78       60.88     14.95 o
  -8   2   2        5.48        7.80     21.31 o
  -7   2   2       30.53       32.30     12.98 o
  -6   2   2       15.82       20.74      8.53 o
  -5   2   2       21.59       32.32      8.16 o
  -4   2   2       42.32       46.42      6.51 o
  -3   2   2      242.51      235.05      8.63 o
  -2   2   2      157.71      160.24      6.80 o
  -1   2   2       36.82       29.83      4.40 o
   0   2   2      997.13      969.86     18.32 o
   1   2   2       96.68       95.79      4.85 o
   2   2   2      386.28      415.35     11.19 o
   3   2   2      142.79      131.98      7.12 o
   4   2   2      124.11      144.14     19.55 o
   5   2   2      348.57      351.71     23.23 o
   6   2   2       46.96       42.42     11.24 o
   7   2   2        3.99        8.70     10.64 o
   8   2   2       14.49       19.30     12.05 o
   9   2   2       25.48       36.92     17.45 o
  10   2   2        0.64       -2.45     13.74 o
 -10   3   2        5.07        2.11     26.63 o
  -9   3   2        8.95        3.36     20.33 o
  -8   3   2       23.94       28.16     13.59 o
  -7   3   2       66.76       76.68     13.58 o
  -6   3   2       26.49       21.93     12.84 o
  -5   3   2        0.86       -1.12      7.06 o
  -4   3   2       95.88      104.77     10.67 o
  -3   3   2      131.53      141.30      8.02 o
  -2   3   2      261.63      249.05      8.78 o
  -1   3   2      313.78      303.73      8.23 o
   0   3   2       15.73       22.64      3.58 o
   1   3   2      401.15      405.15     11.51 o
   2   3   2      805.44      774.70     17.96 o
   3   3   2       63.68       56.10      5.98 o
   4   3   2       53.12       53.55     11.01 o
   5   3   2      107.75      135.43     14.09 o
   6   3   2       79.94       73.53     13.18 o
   7   3   2      113.94      103.99     16.38 o
   8   3   2       53.76       78.88     15.65 o
   9   3   2       20.12       39.49     14.42 o
  -9   4   2       21.09       27.36     31.79 o
  -8   4   2       20.19       33.97     27.83 o
  -7   4   2        0.50      -12.54     12.54 o
  -6   4   2       55.00       47.96     13.14 o
  -5   4   2       18.17       17.18      9.05 o
  -4   4   2       67.17       68.31      9.64 o
  -3   4   2      243.11      238.93     10.70 o
  -2   4   2      180.33      179.46      7.55 o
  -1   4   2       71.17       69.43      5.10 o
   0   4   2       89.06       89.29      5.78 o
   1   4   2        4.37        3.46      4.09 o
   2   4   2       22.93       29.91      6.97 o
   3   4   2      117.93      113.76     15.16 o
   4   4   2      197.61      166.25     14.03 o
   5   4   2      225.19      249.45     37.77 o
   6   4   2       71.20       62.76     17.85 o
   7   4   2        2.72        3.03     11.28 o
   8   4   2        6.73       -7.08     26.06 o
   9   4   2        0.89       -6.33     13.85 o
  -7   5   2        8.87       20.85     12.84 o
  -6   5   2        5.97       22.52     10.41 o
  -5   5   2        4.81        3.27     12.08 o
  -4   5   2       26.76       24.26      8.57 o
  -3   5   2        3.86        2.10      7.08 o
  -2   5   2        3.04        3.17      7.67 o
  -1   5   2      102.16       95.29     10.18 o
   0   5   2       19.53       27.39     13.36 o
   1   5   2        3.07        0.35      8.11 o
   2   5   2       88.71       73.55     12.38 o
   3   5   2       16.24       28.07      9.64 o
   4   5   2        2.51        8.34      8.99 o
   5   5   2        4.17       12.96     14.02 o
   6   5   2        0.90       19.45     11.61 o
   7   5   2        5.04        9.31     12.16 o
  -5   6   2        1.79        5.82     12.93 o
  -4   6   2        5.17       -5.28      8.37 o
  -3   6   2        5.30        0.47      7.97 o
  -2   6   2       18.18       12.03      8.30 o
  -1   6   2        2.13        3.92     13.63 o
   0   6   2        4.18        6.18      8.92 o
   1   6   2        7.47        5.28     18.31 o
   2   6   2       24.58       14.73      9.64 o
   3   6   2       10.02       17.85     18.19 o
   4   6   2       10.26       11.24     13.31 o
   5   6   2        0.32       -3.47     10.41 o
  -4  -6   3        3.41        5.22     12.79 o
  -3  -6   3        4.98       25.81     10.95 o
  -2  -6   3       31.43       20.91     19.69 o
  -1  -6   3       19.36       23.98     17.41 o
   0  -6   3        8.58        8.44     16.93 o
   1  -6   3        1.25       14.32     16.59 o
   2  -6   3        7.26        5.76     16.13 o
   3  -6   3       14.64        6.60     11.80 o
   4  -6   3        7.95       -9.42     12.25 o
   5  -6   3        3.58      -20.75     20.75 o
  -7  -5   3        3.66        6.88      8.15 o
  -5  -5   3        4.79       15.32     13.19 o
  -4  -5   3        2.34        0.81      7.83 o
  -3  -5   3        8.69       16.76      7.99 o
  -2  -5   3        5.35       16.87     15.64 o
  -1  -5   3       24.32       46.68     18.08 o
   0  -5   3       21.85       -8.61     11.42 o
   1  -5   3       53.63       87.70     18.91 o
   2  -5   3       12.82        3.59     12.58 o
   3  -5   3       14.52       18.87     11.48 o
   4  -5   3       18.57       24.49     11.41 o
   5  -5   3        9.21       16.79     11.78 o
   6  -5   3        3.45       -3.20     21.79 o
   7  -5   3        3.46       25.71     25.35 o
  -9  -4   3       14.21        9.61     14.67 o
  -8  -4   3       23.69       17.05     13.33 o
  -7  -4   3        2.19       -7.99      9.19 o
  -6  -4   3       25.93       20.95      8.90 o
  -5  -4   3      169.27      184.47     12.67 o
  -4  -4   3      132.27      144.56      8.30 o
  -3  -4   3      367.85      351.06     21.71 o
  -2  -4   3      430.66      469.27     22.57 o
  -1  -4   3       40.30       33.78      8.39 o
   0  -4   3      134.73      139.14     42.23 o
   1  -4   3      183.82      173.73     12.36 o
   2  -4   3        8.92        1.06      4.85 o
   3  -4   3       77.25       76.14     12.03 o
   4  -4   3        6.60       12.91      9.78 o
   5  -4   3       19.69       17.43     10.14 o
   6  -4   3      125.17      116.94      7.87 o
   7  -4   3       61.57       69.54     33.27 o
   8  -4   3       18.13       29.59     11.22 o
  -9  -3   3       11.42      -13.14     14.01 o
  -8  -3   3       19.92       -1.68      9.74 o
  -7  -3   3       14.32       22.56      9.30 o
  -6  -3   3       12.03        3.67      6.58 o
  -5  -3   3       11.06        3.31      3.71 o
  -4  -3   3        1.09        2.84      3.90 o
  -3  -3   3      197.29      185.86      7.16 o
  -2  -3   3       95.96      103.68      7.81 o
  -1  -3   3      132.22      131.76     10.88 o
   0  -3   3      123.11      113.03     15.41 o
   1  -3   3       89.86       92.88      5.45 o
   2  -3   3      147.37      161.45      8.28 o
   3  -3   3       25.79       28.27      4.58 o
   4  -3   3       74.02       74.12      5.92 o
   5  -3   3      143.59      139.39      7.28 o
   6  -3   3       30.91       21.94      6.76 o
   7  -3   3        2.12        7.16      7.22 o
   8  -3   3       25.66      -10.52     10.52 o
   9  -3   3        7.57       -3.03     15.60 o
 -10  -2   3        8.74        9.64     20.65 o
  -9  -2   3       18.96       -7.83     18.10 o
  -8  -2   3       33.38       20.80     12.03 o
  -7  -2   3       30.23       34.00      9.72 o
  -6  -2   3       33.06       28.24      4.25 o
  -5  -2   3      103.63      123.84      6.43 o
  -4  -2   3       65.26       71.45      4.30 o
  -3  -2   3      513.81      526.39     10.22 o
  -2  -2   3      710.36      701.13     13.40 o
  -1  -2   3       15.32       10.98      8.14 o
   0  -2   3      567.56      558.90     18.84 o
   1  -2   3     1134.27     1049.58     70.35 o
   2  -2   3       50.48       47.44      2.90 o
   3  -2   3      272.18      292.48      8.01 o
   4  -2   3       32.22       29.24      4.23 o
   5  -2   3       90.66       93.26      6.97 o
   6  -2   3      206.35      202.35     13.40 o
   7  -2   3       57.26       60.04     10.23 o
   8  -2   3       21.99       36.96     19.29 o
   9  -2   3       20.09       32.54     20.37 o
 -11  -1   3        5.34       32.19     24.34 o
 -10  -1   3        1.54        5.62     19.06 o
  -9  -1   3       15.40       -4.82     16.80 o
  -8  -1   3       22.55       29.22     12.10 o
  -7  -1   3       61.40       63.47     10.68 o
  -6  -1   3        6.44        2.42      6.80 o
  -5  -1   3      178.33      170.28      9.45 o
  -4  -1   3      189.18      237.23     11.02 o
  -3  -1   3      675.91      710.02     14.46 o
  -2  -1   3      696.70      703.64     11.27 o
  -1  -1   3     2637.21     2504.35     38.41 o
   0  -1   3      509.44      508.49     10.77 o
   1  -1   3     1237.14     1247.86     17.21 o
   2  -1   3      283.63      269.79      8.01 o
   3  -1   3      569.46      533.29     21.83 o
   4  -1   3      383.75      359.92     18.07 o
   5  -1   3      109.08      106.58      8.66 o
   6  -1   3      152.65      161.27     13.31 o
   7  -1   3       36.78       41.60      9.84 o
   8  -1   3       43.82       37.34     12.83 o
   9  -1   3        1.25        6.81     19.56 o
  10  -1   3        0.16       -9.41     20.14 o
 -11   0   3       25.04       21.24     20.65 o
 -10   0   3       27.82       25.59     20.48 o
  -9   0   3       31.67       45.85     13.60 o
  -8   0   3      100.60      111.49     15.17 o
  -7   0   3       42.20       34.18     14.11 o
  -6   0   3        4.51        0.56      7.07 o
  -5   0   3      258.64      236.40     13.14 o
  -4   0   3       13.64       22.21      6.33 o
  -3   0   3      731.82      737.78     16.57 o
  -2   0   3     8230.24     8018.81    116.85 o
  -1   0   3      200.46      198.15      4.00 o
   0   0   3      279.56      297.45      5.39 o
   1   0   3     3489.14     3403.24     48.46 o
   2   0   3      216.63      199.45      6.44 o
   3   0   3     1100.58     1143.56     20.03 o
   4   0   3      262.74      264.54     11.11 o
   5   0   3      207.00      199.99     15.20 o
   6   0   3      444.15      430.98     20.08 o
   7   0   3      180.19      187.17     14.51 o
   8   0   3      214.12      218.43     19.19 o
   9   0   3      115.56      116.07     27.09 o
  10   0   3        0.45      -17.39     17.39 o
 -11   1   3        5.43       32.67     24.29 o
 -10   1   3        1.47       14.98     18.84 o
  -9   1   3       14.76        0.19     10.87 o
  -8   1   3       23.13       21.32     21.70 o
  -7   1   3       59.71       74.25     19.35 o
  -6   1   3        5.91       -0.12      6.77 o
  -5   1   3      178.65      167.35     11.72 o
  -4   1   3      191.22      231.72      9.44 o
  -3   1   3      670.68      704.92     14.59 o
  -2   1   3      690.77      719.01     12.14 o
  -1   1   3     2625.84     2507.13     37.88 o
   0   1   3      506.41      491.83      9.23 o
   1   1   3     1233.69     1240.74     21.04 o
   2   1   3      286.65      286.53      8.20 o
   3   1   3      567.11      575.59     12.12 o
   4   1   3      382.70      395.60     13.72 o
   5   1   3      108.54       90.05      9.11 o
   6   1   3      152.40      134.17     15.70 o
   7   1   3       36.51       40.13     14.53 o
   8   1   3       43.97       57.64     20.56 o
   9   1   3        1.25       -7.01     31.44 o
  10   1   3        0.16       -0.52     21.65 o
 -10   2   3        8.53        4.26     23.66 o
  -9   2   3       19.43       32.60     15.80 o
  -8   2   3       33.88       49.70     30.19 o
  -7   2   3       31.97       26.96     11.43 o
  -6   2   3       32.09       38.24      9.00 o
  -5   2   3       98.79      105.49      9.50 o
  -4   2   3       66.43       74.17      7.25 o
  -3   2   3      518.27      527.18     17.51 o
  -2   2   3      704.08      701.27     12.14 o
  -1   2   3       12.96       20.04      4.29 o
   0   2   3      566.15      558.35     10.59 o
   1   2   3     1139.90     1114.08     21.40 o
   2   2   3       52.46       56.97      4.94 o
   3   2   3      261.35      292.86     10.43 o
   4   2   3       28.64       30.74      5.88 o
   5   2   3       93.61      102.31      9.61 o
   6   2   3      206.84      201.35     20.99 o
   7   2   3       56.06       56.61     13.12 o
   8   2   3       21.86       18.04     12.70 o
   9   2   3       20.44       54.96     16.58 o
  10   2   3       11.63        7.63     14.52 o
 -10   3   3        2.61        8.68     38.09 o
  -9   3   3       11.52        8.54     13.39 o
  -8   3   3       20.01       30.29     23.07 o
  -7   3   3       14.58       14.06     10.89 o
  -6   3   3       11.52        7.06      9.70 o
  -5   3   3       11.60       11.06      7.85 o
  -4   3   3        1.25        8.69     10.09 o
  -3   3   3      197.96      197.59      8.74 o
  -2   3   3       96.54      105.52      5.01 o
  -1   3   3      133.45      151.87     10.39 o
   0   3   3      121.79      116.51      7.48 o
   1   3   3       90.95       86.05      5.40 o
   2   3   3      148.04      162.02      7.58 o
   3   3   3       26.14       33.86      5.47 o
   4   3   3       74.19       79.10      7.64 o
   5   3   3      143.48      136.17     20.63 o
   6   3   3       30.69       20.38     13.94 o
   7   3   3        2.16        2.93     10.81 o
   8   3   3       25.72       11.40     12.87 o
   9   3   3        7.60        6.39     13.73 o
  -9   4   3       13.91       24.85     15.39 o
  -8   4   3       23.70       32.80     13.78 o
  -7   4   3        2.24       -9.15     10.34 o
  -6   4   3       26.99       20.62     10.83 o
  -5   4   3      171.41      172.27     16.46 o
  -4   4   3      132.19      135.47     16.28 o
  -3   4   3      367.14      352.88     13.53 o
  -2   4   3      432.64      446.32     11.86 o
  -1   4   3       39.62       35.51      4.08 o
   0   4   3      134.84      136.63      7.84 o
   1   4   3      185.24      189.71      8.18 o
   2   4   3        8.05        9.70      4.78 o
   3   4   3       76.97       75.19     10.88 o
   4   4   3        6.08       15.17      9.32 o
   5   4   3       18.70       32.69     10.83 o
   6   4   3      124.63      146.02     16.06 o
   7   4   3       60.78       73.67     14.72 o
   8   4   3       18.06       13.58     13.95 o
  -7   5   3        3.58        5.90     10.90 o
  -6   5   3        2.24        2.57      9.58 o
  -5   5   3        4.59        0.67      8.55 o
  -4   5   3        2.30        2.39      6.79 o
  -3   5   3        8.95        2.21      8.40 o
  -2   5   3        5.36       -4.38     10.35 o
  -1   5   3       24.16       18.94      7.31 o
   0   5   3       21.89       22.37      9.49 o
   1   5   3       53.02       52.93      9.81 o
   2   5   3       12.57       17.40     10.77 o
   3   5   3       14.66       14.98     16.73 o
   4   5   3       18.77       19.80     10.04 o
   5   5   3        9.31       20.11     10.70 o
   6   5   3        3.42       -4.84     21.16 o
   7   5   3        3.43        5.86     12.48 o
  -5   6   3        4.35        1.80      9.24 o
  -4   6   3        3.79       -6.47      7.54 o
  -3   6   3        5.29      -17.49     17.49 o
  -1   6   3       19.47       20.51     12.34 o
   0   6   3        8.03       21.73      9.05 o
   1   6   3        0.99       -1.89     10.83 o
   2   6   3        7.86       10.87     15.95 o
   3   6   3       14.70       18.60     11.51 o
   4   6   3        8.31       16.08     17.98 o
   5   6   3        3.94        8.42     11.40 o
  -5  -6   4        4.69       22.15     15.64 o
  -4  -6   4        0.83       15.92     11.87 o
  -3  -6   4       25.77       27.43      9.27 o
  -2  -6   4        0.38      -11.77     11.77 o
  -1  -6   4       10.18      -15.64     15.64 o
   0  -6   4       17.30       25.99     18.02 o
   1  -6   4       14.94       12.37     17.08 o
   2  -6   4        0.68        4.38     11.23 o
   3  -6   4        4.20      -11.42     11.42 o
   4  -6   4       39.79       47.00     15.34 o
   5  -6   4        9.65      -12.54     22.04 o
  -7  -5   4        9.32       23.66     16.58 o
  -5  -5   4       23.97       30.31     13.84 o
  -4  -5   4       61.71       64.77     13.24 o
  -3  -5   4       34.80       45.05      8.75 o
  -2  -5   4       49.98       29.92     17.69 o
  -1  -5   4      133.02      114.48     22.71 o
   0  -5   4        8.91       32.32     16.18 o
   1  -5   4        4.61        0.47     11.71 o
   2  -5   4      137.71      169.01     23.64 o
   3  -5   4       60.72       52.43     12.46 o
   4  -5   4       61.18       89.41     15.12 o
   5  -5   4       47.21       46.88     23.73 o
   6  -5   4        8.87       44.56     25.13 o
   7  -5   4       28.26       66.10     29.85 o
  -9  -4   4        0.14       13.20     14.16 o
  -8  -4   4        9.16        8.09     13.52 o
  -7  -4   4        5.03        8.30     16.17 o
  -6  -4   4        7.38       -2.11      8.05 o
  -5  -4   4        6.04       17.87      7.55 o
  -4  -4   4       39.83       40.80      6.04 o
  -3  -4   4       55.20       64.25      9.66 o
  -2  -4   4       27.73       26.71      8.38 o
  -1  -4   4        0.97       -4.68      6.15 o
   0  -4   4       21.02       21.75      7.15 o
   1  -4   4       64.88       61.69     20.07 o
   2  -4   4       13.88        5.47     11.05 o
   3  -4   4       80.17       89.92     12.94 o
   4  -4   4       42.38       31.57      8.83 o
   5  -4   4        8.32        8.08     10.23 o
   6  -4   4       13.91       10.84      7.56 o
   7  -4   4       22.15       13.67      6.65 o
   8  -4   4        8.07        8.89      8.61 o
  -8  -3   4        1.37       -7.33     11.48 o
  -7  -3   4       52.01       41.02     10.09 o
  -6  -3   4       83.33       65.20      9.39 o
  -5  -3   4       74.18       85.03      6.05 o
  -4  -3   4      636.69      630.27     15.14 o
  -3  -3   4      461.49      462.01     13.14 o
  -2  -3   4       88.42       85.12      6.64 o
  -1  -3   4      258.00      248.46     13.75 o
   0  -3   4      569.47      553.23     32.19 o
   1  -3   4      197.37      191.10     18.65 o
   2  -3   4      179.31      165.06     10.99 o
   3  -3   4      140.01      128.57     10.27 o
   4  -3   4      107.01       96.95      5.39 o
   5  -3   4      146.36      155.29      8.85 o
   6  -3   4       30.54       30.96      7.20 o
   7  -3   4       22.05        5.89      7.64 o
   8  -3   4       43.61       59.93     19.69 o
   9  -3   4       15.05      -12.25     15.04 o
 -10  -2   4        6.74       20.13     22.34 o
  -9  -2   4        0.48      -16.82     16.82 o
  -8  -2   4        9.84      -10.69     10.69 o
  -7  -2   4       29.23       36.85     11.05 o
  -6  -2   4       88.90       87.08      7.38 o
  -5  -2   4       43.83       40.61      5.81 o
  -4  -2   4      660.99      653.25     14.73 o
  -3  -2   4      305.27      305.12      8.18 o
  -2  -2   4      787.60      801.74     21.13 o
  -1  -2   4      104.44      103.53      6.41 o
   0  -2   4      398.69      358.90     14.95 o
   1  -2   4      162.13      167.46      6.73 o
   2  -2   4      118.52      122.07      4.11 o
   3  -2   4        1.83        0.12      3.07 o
   4  -2   4       34.63       36.70      5.15 o
   5  -2   4       59.05       64.96      6.47 o
   6  -2   4      135.78      121.67     16.61 o
   7  -2   4       40.28       43.87     11.22 o
   8  -2   4       25.09       45.49     19.26 o
   9  -2   4        7.33       -8.86     17.46 o
 -11  -1   4       26.62      -14.65     20.54 o
 -10  -1   4       21.75       21.79     20.10 o
  -9  -1   4       21.19       37.23     20.50 o
  -8  -1   4       22.02       47.91     18.61 o
  -7  -1   4      178.32      178.05     13.80 o
  -6  -1   4      275.99      270.61     10.54 o
  -5  -1   4       32.48       35.42      5.33 o
  -4  -1   4      406.56      433.75     14.53 o
  -3  -1   4     2054.06     1967.57     59.40 o
  -2  -1   4     1717.10     1697.41     24.80 o
  -1  -1   4     1512.28     1502.10     22.05 o
   0  -1   4     1311.58     1280.20     17.68 o
   1  -1   4     1283.16     1277.26     18.02 o
   2  -1   4     1598.05     1521.72     30.19 o
   3  -1   4       36.42       30.67      5.22 o
   4  -1   4      230.14      235.39     15.10 o
   5  -1   4      233.65      247.91     11.94 o
   6  -1   4       86.25       67.68      8.67 o
   7  -1   4      295.83      268.53     16.80 o
   8  -1   4      103.88      107.90     15.42 o
   9  -1   4        5.30      -15.41     15.41 o
  10  -1   4       13.31        8.13     21.43 o
 -11   0   4        2.12      -12.92     19.84 o
 -10   0   4        2.24        8.16     19.26 o
  -9   0   4        4.26       -5.58     10.65 o
  -8   0   4        2.39       12.84     11.01 o
  -7   0   4       97.90       85.89     10.88 o
  -6   0   4       23.70       28.61      8.31 o
  -5   0   4      291.12      285.66     13.61 o
  -4   0   4      240.40      252.64     11.89 o
  -3   0   4      585.42      589.42     11.79 o
  -2   0   4     1850.43     1875.77     31.37 o
  -1   0   4     5135.00     5226.26     68.87 o
   0   0   4      913.54      910.26     13.72 o
   1   0   4      434.47      427.27      7.85 o
   2   0   4      192.78      177.83      7.17 o
   3   0   4       51.55       60.35      6.01 o
   4   0   4       10.79        4.99      4.91 o
   5   0   4      177.19      178.80     16.24 o
   6   0   4        2.34        2.78      7.38 o
   7   0   4       54.28       52.03     10.28 o
   8   0   4        3.01        6.26     10.89 o
   9   0   4        9.19       27.14     14.65 o
  10   0   4        2.91      -11.61     19.26 o
 -11   1   4       26.27       13.32     22.21 o
 -10   1   4       21.49       14.37     15.24 o
  -9   1   4       20.69       22.56     12.70 o
  -8   1   4       21.74       27.05     12.30 o
  -7   1   4      178.16      194.57     26.33 o
  -6   1   4      273.62      254.63     15.85 o
  -5   1   4       30.38       31.15      6.07 o
  -4   1   4      397.19      417.93     12.62 o
  -3   1   4     2051.41     2010.64     33.53 o
  -2   1   4     1686.40     1639.77     24.91 o
  -1   1   4     1487.88     1511.45     24.34 o
   0   1   4     1342.47     1289.39     17.31 o
   1   1   4     1293.62     1296.87     19.80 o
   2   1   4     1579.16     1543.00     26.77 o
   3   1   4       40.12       36.70      5.23 o
   4   1   4      227.84      213.18     11.29 o
   5   1   4      231.53      229.72     13.06 o
   6   1   4       88.73       98.12     11.46 o
   7   1   4      294.34      314.07     21.61 o
   8   1   4      102.85       99.65     15.40 o
   9   1   4        6.12       29.97     13.59 o
  10   1   4       12.61       38.62     16.22 o
 -10   2   4        6.74        4.01     13.76 o
  -9   2   4        0.49        9.87     14.68 o
  -8   2   4        9.83       28.37     29.21 o
  -7   2   4       29.31       13.69     16.60 o
  -6   2   4       89.05      100.09     12.83 o
  -5   2   4       43.44       36.43      7.97 o
  -4   2   4      659.26      683.79     21.21 o
  -3   2   4      306.08      302.30      7.34 o
  -2   2   4      789.36      819.00     13.63 o
  -1   2   4      104.55      116.00      7.01 o
   0   2   4      398.52      369.08      8.17 o
   1   2   4      163.42      176.17      6.96 o
   2   2   4      118.50      122.72      6.53 o
   3   2   4        2.05       -0.96      4.28 o
   4   2   4       33.79       37.05      8.41 o
   5   2   4       60.50       65.78     11.24 o
   6   2   4      137.84      119.04     18.54 o
   7   2   4       41.40       43.64     22.82 o
   8   2   4       24.67       22.44     32.50 o
   9   2   4        7.03       18.14     13.37 o
  10   2   4        8.08       25.95     16.46 o
 -10   3   4       28.59       26.22     30.23 o
  -9   3   4        0.80       11.78     13.32 o
  -8   3   4        1.19       -5.69     10.99 o
  -7   3   4       53.01       40.48     12.21 o
  -6   3   4       86.06      106.52     18.15 o
  -5   3   4       73.04       65.31      8.65 o
  -4   3   4      637.29      629.78     18.77 o
  -3   3   4      465.81      483.69     13.33 o
  -2   3   4       89.60       94.63      9.91 o
  -1   3   4      262.33      270.28     14.10 o
   0   3   4      583.57      593.65     13.41 o
   1   3   4      206.17      221.63      8.23 o
   2   3   4      180.10      171.68      7.92 o
   3   3   4      138.31      144.14      9.33 o
   4   3   4      110.38      118.82      8.66 o
   5   3   4      148.25      168.11     15.51 o
   6   3   4       30.32       43.64     12.21 o
   7   3   4       22.02       23.58     15.76 o
   8   3   4       44.14       66.77     15.24 o
   9   3   4       15.22       31.64     28.30 o
  -9   4   4        0.13       14.67     14.26 o
  -8   4   4        9.22       17.09     25.07 o
  -7   4   4        5.00       -8.47      9.77 o
  -6   4   4        7.45        6.65      9.43 o
  -5   4   4        5.92        3.70      8.14 o
  -4   4   4       39.82       48.34      6.73 o
  -3   4   4       54.83       51.49      5.63 o
  -2   4   4       27.57       27.91     15.85 o
  -1   4   4        0.93        8.97      7.41 o
   0   4   4       21.08       17.64      4.23 o
   1   4   4       64.94       72.81      6.06 o
   2   4   4       14.35        7.28      6.92 o
   3   4   4       79.09       69.75     23.61 o
   4   4   4       41.94       30.87     10.40 o
   5   4   4        8.41       -3.81     13.21 o
   6   4   4       14.10       13.08     10.84 o
   7   4   4       21.85       22.65     12.67 o
   8   4   4        7.95        9.86     13.04 o
  -7   5   4        9.01       20.49     19.47 o
  -6   5   4        9.59       16.30      9.75 o
  -5   5   4       24.50        7.40      8.15 o
  -4   5   4       62.16       63.01      8.83 o
  -3   5   4       34.90       36.13      7.06 o
  -2   5   4       48.90       37.35     16.53 o
  -1   5   4      130.29      138.10      7.52 o
   0   5   4        8.00       -5.83      7.42 o
   1   5   4        5.09       -0.65      7.99 o
   2   5   4      136.30      140.13     12.54 o
   3   5   4       59.08       77.73     11.52 o
   4   5   4       59.97       66.74     12.19 o
   5   5   4       47.27       59.74     16.31 o
   6   5   4        8.68       21.59     11.53 o
   7   5   4       27.97       26.27     25.21 o
  -5   6   4        4.70       -8.95     20.47 o
  -4   6   4        0.84      -17.35     17.35 o
  -3   6   4       25.90       15.38     20.37 o
  -2   6   4        0.40      -14.15     14.15 o
  -1   6   4       10.16       -8.41     14.54 o
   0   6   4       17.41       22.12     15.26 o
   1   6   4       15.14        2.86     15.42 o
   2   6   4        0.73       13.37     16.92 o
   3   6   4        4.08       10.83     20.11 o
   4   6   4       39.51       54.47     12.50 o
   5   6   4        9.76       12.68     34.62 o
  -5  -6   5        3.87       -6.46     12.89 o
  -4  -6   5       13.70       15.81     11.18 o
  -3  -6   5        0.79       36.52     20.17 o
  -2  -6   5        8.93       -3.96     16.14 o
  -1  -6   5       12.88       11.25     17.92 o
   0  -6   5       22.20       14.00     17.10 o
   1  -6   5       14.61        9.42     11.14 o
   2  -6   5        8.07       16.87     11.29 o
   3  -6   5       32.82       21.71     13.07 o
   4  -6   5       12.87       51.09     15.50 o
   5  -6   5        9.55       18.94     24.34 o
  -7  -5   5        0.33       -6.92      9.20 o
  -6  -5   5       26.34       21.55      8.38 o
  -5  -5   5       27.38       27.75     13.79 o
  -4  -5   5        7.60        1.87      8.40 o
  -3  -5   5       73.71       55.33      8.66 o
  -2  -5   5       40.96       48.24     17.20 o
  -1  -5   5       22.82        9.82     15.05 o
   0  -5   5       66.18      111.69     21.56 o
   1  -5   5        0.43        6.89     13.27 o
   2  -5   5        1.77       -2.80      9.39 o
   3  -5   5        8.98        2.81     10.18 o
   4  -5   5        0.45        4.99     11.09 o
   5  -5   5       15.12       -7.23     11.30 o
   6  -5   5        0.22       -6.54     22.43 o
   7  -5   5        6.64        2.94     23.89 o
  -9  -4   5       15.23       13.09     16.17 o
  -8  -4   5       16.42       -6.27     12.91 o
  -7  -4   5       14.61       13.60     11.26 o
  -6  -4   5       67.10       91.00     11.47 o
  -5  -4   5       96.96      116.88     11.40 o
  -4  -4   5       62.98       73.89      9.76 o
  -3  -4   5      120.99      118.62      6.77 o
  -2  -4   5      163.99      180.02     21.68 o
  -1  -4   5      111.42      102.02     18.58 o
   0  -4   5       34.95       26.12      7.77 o
   1  -4   5       56.93       59.67      8.69 o
   2  -4   5       71.64       50.52     24.32 o
   3  -4   5      328.30      318.74     19.25 o
   4  -4   5      110.15      116.08     11.62 o
   5  -4   5       26.40       31.53     13.12 o
   6  -4   5       50.05       49.44     13.37 o
   7  -4   5       29.70       27.44      8.42 o
   8  -4   5        3.66        1.57      7.66 o
  -8  -3   5        6.75        2.48      9.94 o
  -7  -3   5       10.72        6.15      8.55 o
  -6  -3   5       10.00        5.20      8.98 o
  -5  -3   5      129.75      110.05     12.50 o
  -4  -3   5       85.78       92.67      7.52 o
  -3  -3   5       62.27       72.42      6.05 o
  -2  -3   5      130.75      130.43      8.08 o
  -1  -3   5      275.61      263.27     14.65 o
   0  -3   5      323.44      345.91     16.22 o
   1  -3   5      100.46      106.16      8.58 o
   2  -3   5        8.33        8.49      4.18 o
   3  -3   5       37.59       37.92      6.23 o
   4  -3   5      123.11      132.98      5.48 o
   5  -3   5       64.34       66.53      5.36 o
   6  -3   5       59.32       61.83      9.80 o
   7  -3   5       10.92       11.97      7.89 o
   8  -3   5       23.55       29.20     17.41 o
   9  -3   5       21.23       28.54     16.53 o
 -10  -2   5        1.74       -2.18     21.15 o
  -9  -2   5        0.20       -4.89     16.51 o
  -8  -2   5        8.33        3.21     10.85 o
  -7  -2   5       53.44       50.71     10.17 o
  -6  -2   5       68.67       81.28      7.90 o
  -5  -2   5       44.63       52.45      6.22 o
  -4  -2   5      117.85      107.14      7.02 o
  -3  -2   5      376.63      389.26     12.42 o
  -2  -2   5      307.78      312.12      9.18 o
  -1  -2   5       65.78       59.45      7.30 o
   0  -2   5      205.80      206.92     10.57 o
   1  -2   5      360.79      383.90     11.00 o
   2  -2   5      259.74      256.16      7.18 o
   3  -2   5      101.22      102.75      5.13 o
   4  -2   5       29.09       38.55      5.27 o
   5  -2   5       45.48       33.54     11.69 o
   6  -2   5       16.49       17.28      7.97 o
   7  -2   5       13.38       20.90      9.50 o
   8  -2   5        9.33       21.43     18.51 o
 -11  -1   5        4.22      -10.63     20.59 o
 -10  -1   5       14.31       10.39     20.46 o
  -9  -1   5       14.25        2.98     17.08 o
  -8  -1   5        5.85        4.37     15.35 o
  -7  -1   5      240.92      230.76     15.08 o
  -6  -1   5      268.81      263.74     10.73 o
  -5  -1   5       49.13       49.07      7.23 o
  -4  -1   5      216.26      231.70      9.07 o
  -3  -1   5      314.10      295.54     11.33 o
  -2  -1   5     1066.45     1063.77     24.61 o
  -1  -1   5     5086.95     4920.10     67.12 o
   0  -1   5     3898.79     3765.04     51.51 o
   1  -1   5      622.62      640.08     10.56 o
   2  -1   5       43.71       44.67      4.14 o
   3  -1   5      123.90      126.93     12.43 o
   4  -1   5      233.53      236.73     10.83 o
   5  -1   5      378.20      358.72     14.27 o
   6  -1   5      213.47      227.78     12.85 o
   7  -1   5       78.24       85.81     11.66 o
   8  -1   5       67.48       62.72     13.71 o
   9  -1   5        2.79        4.44     18.62 o
  10  -1   5        4.81        8.65     21.01 o
 -11   0   5       34.52        1.25     20.94 o
 -10   0   5       15.91        3.58     18.67 o
  -9   0   5        1.54       16.69     15.15 o
  -8   0   5       71.30       78.39     13.74 o
  -7   0   5      703.67      685.04     30.20 o
  -6   0   5      565.42      556.40     20.88 o
  -5   0   5      177.35      158.57     10.67 o
  -4   0   5       56.28       54.77      6.20 o
  -3   0   5      223.52      230.49     10.47 o
  -2   0   5        6.94       28.82      7.86 o
  -1   0   5     2916.40     2794.62     35.52 o
   0   0   5     6522.47     6196.56     82.92 o
   1   0   5     3646.44     3468.59     48.97 o
   2   0   5     1633.49     1610.69     25.88 o
   3   0   5     2254.08     2262.47     44.10 o
   4   0   5       94.62       87.88      7.60 o
   5   0   5       52.63       42.66      7.12 o
   6   0   5      334.59      360.06     17.74 o
   7   0   5       42.05       39.31     11.82 o
   8   0   5        0.74        2.28     11.28 o
   9   0   5       20.46        0.63     15.91 o
  10   0   5        1.56       -9.80     18.74 o
 -11   1   5        4.09       -8.57     20.08 o
 -10   1   5       14.20       20.37     13.22 o
  -9   1   5       14.45        4.35     12.44 o
  -8   1   5        6.28       17.27     10.99 o
  -7   1   5      244.33      240.79     18.40 o
  -6   1   5      268.68      274.54     12.68 o
  -5   1   5       50.99       55.98      6.95 o
  -4   1   5      220.36      229.12      9.45 o
  -3   1   5      316.79      313.93     11.29 o
  -2   1   5     1052.25     1037.95     16.95 o
  -1   1   5     5084.94     4942.53     68.05 o
   0   1   5     3887.97     3805.82     47.92 o
   1   1   5      631.80      647.01     10.61 o
   2   1   5       40.53       40.04      4.88 o
   3   1   5      119.18      125.44      8.15 o
   4   1   5      226.55      244.63     12.59 o
   5   1   5      381.44      391.35     16.87 o
   6   1   5      216.80      194.38     13.62 o
   7   1   5       79.25       77.58     13.95 o
   8   1   5       65.78       60.26     14.38 o
   9   1   5        2.92        1.44     13.75 o
  10   1   5        4.32       32.33     16.02 o
 -10   2   5        1.52        4.63     12.84 o
  -9   2   5        0.09        3.66     12.64 o
  -8   2   5        9.05       16.61     20.54 o
  -7   2   5       56.02       67.46     13.17 o
  -6   2   5       68.07       60.91     11.98 o
  -5   2   5       43.01       34.61      7.59 o
  -4   2   5      117.51      115.12      8.38 o
  -3   2   5      367.36      375.86      8.42 o
  -2   2   5      297.89      298.12      7.91 o
  -1   2   5       70.41       74.63      6.83 o
   0   2   5      214.75      232.77      6.39 o
   1   2   5      371.08      378.24     12.21 o
   2   2   5      267.87      289.86     10.70 o
   3   2   5       99.17       93.66      6.83 o
   4   2   5       28.68       18.20      5.74 o
   5   2   5       47.88       56.27     11.05 o
   6   2   5       17.08        6.93     10.64 o
   7   2   5       13.81        8.65     11.34 o
   8   2   5        9.90       30.46     12.87 o
   9   2   5        5.33       -1.67     13.11 o
  10   2   5        1.72       19.42     15.64 o
 -10   3   5       15.55       10.19     28.25 o
  -9   3   5        2.37        3.75     12.86 o
  -8   3   5        7.11       -5.54     10.86 o
  -7   3   5       11.21       14.72     10.87 o
  -6   3   5       10.58        3.56      9.22 o
  -5   3   5      127.35      134.09     10.29 o
  -4   3   5       84.40       97.78     11.15 o
  -3   3   5       62.04       67.00      5.86 o
  -2   3   5      132.39      138.72     11.59 o
  -1   3   5      274.99      273.98     32.34 o
   0   3   5      324.03      349.04      9.55 o
   1   3   5       96.79       96.00      5.97 o
   2   3   5        9.23        3.98      4.30 o
   3   3   5       35.98       37.48      9.07 o
   4   3   5      120.44      127.62     13.09 o
   5   3   5       64.65       66.49     16.26 o
   6   3   5       61.33       55.58     12.74 o
   7   3   5       10.44       22.82     12.49 o
   8   3   5       23.29       27.80     14.62 o
   9   3   5       20.96       42.98     15.59 o
  -9   4   5       14.47       14.62     13.86 o
  -8   4   5       16.17       37.98     13.72 o
  -7   4   5       14.28        7.73     11.18 o
  -6   4   5       65.96       59.79     11.94 o
  -5   4   5       96.95       88.58     11.57 o
  -4   4   5       65.41       70.88      7.70 o
  -3   4   5      122.16      119.29      7.48 o
  -2   4   5      162.01      160.54     21.65 o
  -1   4   5      107.17       86.83     11.03 o
   0   4   5       33.41       27.24      5.13 o
   1   4   5       56.97       56.50      5.87 o
   2   4   5       69.62       78.57     20.40 o
   3   4   5      325.63      278.67     17.23 o
   4   4   5      108.89      107.65     15.33 o
   5   4   5       26.36       31.27     11.30 o
   6   4   5       50.47       66.34     13.85 o
   7   4   5       29.57       26.20     17.57 o
   8   4   5        3.53        7.48     14.17 o
  -7   5   5        0.33       18.99     29.08 o
  -6   5   5       26.13       24.09     14.69 o
  -5   5   5       27.02       30.64      8.90 o
  -4   5   5        7.34        5.81     12.18 o
  -3   5   5       74.34       61.86     19.47 o
  -2   5   5       42.20       54.58     17.02 o
  -1   5   5       22.90       33.82     15.74 o
   0   5   5       65.07       70.11      8.93 o
   1   5   5        0.56        1.18      8.04 o
   2   5   5        1.76       -8.30      8.30 o
   3   5   5        9.25       36.53     10.23 o
   4   5   5        0.53        2.77      9.83 o
   5   5   5       14.70       22.49     17.42 o
   6   5   5        0.25       -2.71     15.96 o
   7   5   5        6.90       14.16     16.53 o
  -5   6   5        4.21        2.77     21.26 o
  -4   6   5       14.34      -16.15     19.69 o
  -2   6   5        8.48      -15.66     15.66 o
  -1   6   5       13.12        7.52     15.41 o
   0   6   5       22.72       48.99     10.73 o
   1   6   5       15.34       39.83     28.72 o
   2   6   5        8.21       25.36     11.24 o
   3   6   5       32.30       30.31     22.35 o
   4   6   5       13.04       21.47     11.79 o
   5   6   5        9.94       27.12     17.85 o
  -5  -6   6       22.68       32.22     14.60 o
  -4  -6   6       20.56       31.40     23.02 o
  -3  -6   6       10.44       24.12     20.07 o
  -2  -6   6        2.81       15.53     17.22 o
  -1  -6   6        0.76       12.25     17.16 o
   0  -6   6        7.13       20.17      9.91 o
   1  -6   6       16.73        2.76     10.61 o
   2  -6   6        1.76       -3.90     26.13 o
   3  -6   6       13.26       20.50     13.73 o
   4  -6   6       22.38       38.46     15.50 o
  -7  -5   6       13.32        1.89     10.86 o
  -6  -5   6        8.71       14.40      7.58 o
  -5  -5   6        9.06        4.01     12.48 o
  -4  -5   6        4.79        7.22      8.60 o
  -3  -5   6        8.37      -12.33     12.33 o
  -2  -5   6       24.82       11.38     15.78 o
  -1  -5   6      144.90      120.19     22.76 o
   0  -5   6       26.07       25.39     15.86 o
   1  -5   6       10.72       -2.29     16.72 o
   2  -5   6       29.88       29.52     11.39 o
   3  -5   6        0.82       -5.51      9.90 o
   4  -5   6        6.69       -3.57     10.57 o
   5  -5   6        3.26        8.37     11.81 o
   6  -5   6        3.66        1.34     22.79 o
   7  -5   6        2.73       31.39     25.14 o
  -9  -4   6        4.10       29.65     17.56 o
  -8  -4   6        0.44       -8.13     11.35 o
  -7  -4   6        7.02       -7.72     10.65 o
  -6  -4   6        2.13        9.69     15.36 o
  -5  -4   6      143.38      150.03     13.24 o
  -4  -4   6      204.92      206.70      9.97 o
  -3  -4   6      149.06      149.05      9.71 o
  -2  -4   6      371.99      340.53     19.91 o
  -1  -4   6      168.87      183.05     14.15 o
   0  -4   6       70.17       61.26     16.31 o
   1  -4   6       38.88       34.79     12.56 o
   2  -4   6       12.60       18.45      8.48 o
   3  -4   6      100.50      120.33     13.86 o
   4  -4   6      174.04      187.18     17.45 o
   5  -4   6       41.88       57.82     13.29 o
   6  -4   6       33.91       58.26     14.24 o
   7  -4   6       22.29       37.72      6.48 o
   8  -4   6        2.89        9.19      9.91 o
  -8  -3   6        1.63        2.42     10.99 o
  -7  -3   6        4.89        9.58      9.14 o
  -6  -3   6       50.58       41.93     10.37 o
  -5  -3   6      209.54      221.95     11.00 o
  -4  -3   6      222.75      206.20      9.98 o
  -3  -3   6       72.98       70.21      7.10 o
  -2  -3   6      161.35      157.62      9.04 o
  -1  -3   6       97.11       99.90      8.98 o
   0  -3   6      194.22      209.67      9.50 o
   1  -3   6       54.08       60.76      6.87 o
   2  -3   6       44.61       50.04      7.33 o
   3  -3   6       59.44       56.88      6.85 o
   4  -3   6       38.38       42.16      3.85 o
   5  -3   6       80.96       80.13      6.27 o
   6  -3   6       24.56       19.81      6.17 o
   7  -3   6        4.86       15.06      7.97 o
   8  -3   6        7.16        9.17      9.24 o
   9  -3   6        1.81       -8.15     15.44 o
 -10  -2   6       21.34       -3.32     21.85 o
  -9  -2   6        3.83       -7.72     16.47 o
  -8  -2   6       31.07       24.41     17.43 o
  -7  -2   6       43.97       40.54     10.12 o
  -6  -2   6       16.22        6.78     18.78 o
  -5  -2   6      185.97      178.27      8.84 o
  -4  -2   6      471.85      499.15     13.77 o
  -3  -2   6      572.99      597.87     14.17 o
  -2  -2   6      918.06      863.83     22.67 o
  -1  -2   6      627.87      652.01     14.83 o
   0  -2   6      212.48      203.72      7.60 o
   1  -2   6       35.06       37.45      4.40 o
   2  -2   6       49.86       61.78      3.67 o
   3  -2   6       36.92       30.70      4.83 o
   4  -2   6      302.86      317.64     12.14 o
   5  -2   6      203.21      198.37     11.50 o
   6  -2   6      157.89      174.71     13.47 o
   7  -2   6       24.03       40.29     10.14 o
   8  -2   6       38.33       60.09     21.12 o
 -11  -1   6        9.28       39.60     25.94 o
 -10  -1   6        2.51       -6.66     15.97 o
  -9  -1   6        1.76      -13.59     13.59 o
  -8  -1   6       16.55       -5.45     13.64 o
  -7  -1   6      194.03      193.92     13.62 o
  -6  -1   6       93.05       95.91      8.88 o
  -5  -1   6       35.12       44.64     11.24 o
  -4  -1   6      554.66      580.39     14.96 o
  -3  -1   6      528.48      516.71     19.55 o
  -2  -1   6       55.56       49.27      5.09 o
  -1  -1   6      901.02      880.29     15.59 o
   0  -1   6     1350.29     1320.42     20.45 o
   1  -1   6     1175.79     1201.89     23.32 o
   2  -1   6      371.78      372.02     10.00 o
   3  -1   6       38.69       44.51      5.92 o
   4  -1   6       57.66       63.61      7.06 o
   5  -1   6       87.48       87.24      8.48 o
   6  -1   6       55.77       67.67     10.41 o
   7  -1   6       30.11       18.70     18.46 o
   8  -1   6        3.90        6.02     11.32 o
   9  -1   6        5.87      -16.92     16.92 o
  10  -1   6        3.73       -8.38     20.85 o
 -11   0   6        9.08       29.12     23.53 o
 -10   0   6        5.03        3.28     17.89 o
  -9   0   6       12.92       24.85     13.52 o
  -8   0   6       42.18       60.13     13.23 o
  -7   0   6      380.22      347.30     39.84 o
  -6   0   6      148.84      131.21     12.70 o
  -5   0   6      777.29      791.70     24.16 o
  -4   0   6       19.21       17.06      5.11 o
  -3   0   6       83.75       89.08      4.64 o
  -2   0   6      795.73      779.67     13.36 o
  -1   0   6        4.70        6.22      2.55 o
   0   0   6     1985.08     2008.18     28.84 o
   1   0   6     3429.07     3453.88     48.28 o
   2   0   6      233.29      245.09      7.36 o
   3   0   6        5.88       -0.74      4.64 o
   4   0   6      641.83      652.63     18.65 o
   5   0   6      244.66      252.63     14.08 o
   6   0   6      328.08      325.58     17.11 o
   7   0   6      431.56      443.79     25.74 o
   8   0   6        7.70       -1.22     10.65 o
   9   0   6        0.94       -0.66     11.65 o
  10   0   6       12.11       59.37     25.85 o
 -11   1   6        9.36       19.88     21.86 o
 -10   1   6        2.31        8.73     13.47 o
  -9   1   6        1.71       10.18     14.60 o
  -8   1   6       17.44       27.83     12.17 o
  -7   1   6      194.63      189.82     17.03 o
  -6   1   6       92.20      104.04     20.72 o
  -5   1   6       36.37       49.09      7.37 o
  -4   1   6      545.52      545.73     17.67 o
  -3   1   6      520.08      539.31     13.53 o
  -2   1   6       54.74       58.22      4.12 o
  -1   1   6      902.44      860.10     12.83 o
   0   1   6     1355.48     1312.79     18.45 o
   1   1   6     1185.10     1231.07     19.20 o
   2   1   6      368.37      396.80     11.54 o
   3   1   6       38.16       53.84      6.77 o
   4   1   6       55.76       54.99      9.53 o
   5   1   6       85.76       93.54      9.77 o
   6   1   6       54.78       62.56     10.11 o
   7   1   6       29.25       30.77     11.35 o
   8   1   6        3.67        6.33     16.39 o
   9   1   6        5.93        8.40     12.85 o
  10   1   6        3.63        3.02     13.28 o
 -10   2   6       20.89       49.25     15.91 o
  -9   2   6        3.65       17.62     17.77 o
  -8   2   6       32.31       32.97     17.92 o
  -7   2   6       46.09       49.99     15.11 o
  -6   2   6       17.64        2.49      9.20 o
  -5   2   6      191.50      179.63     11.37 o
  -4   2   6      469.75      488.69     18.73 o
  -3   2   6      562.81      587.66     13.42 o
  -2   2   6      915.25      900.85     15.07 o
  -1   2   6      640.10      676.74     12.96 o
   0   2   6      210.33      195.01      6.61 o
   1   2   6       36.53       40.06      3.93 o
   2   2   6       54.26       58.36      5.51 o
   3   2   6       34.75       26.97      5.33 o
   4   2   6      301.15      294.30     17.55 o
   5   2   6      207.47      217.60     16.94 o
   6   2   6      157.04      152.21     16.48 o
   7   2   6       23.20       17.75     12.26 o
   8   2   6       38.21       50.59     13.89 o
   9   2   6       24.10       34.98     20.15 o
  10   2   6       20.77       56.20     17.81 o
 -10   3   6        5.36       24.97     19.53 o
  -9   3   6        0.50        1.18     12.46 o
  -8   3   6        1.82       -6.42     11.30 o
  -7   3   6        5.33       12.68     10.52 o
  -6   3   6       52.01       54.30     11.83 o
  -5   3   6      210.03      203.22     17.71 o
  -4   3   6      224.89      215.26     12.21 o
  -3   3   6       75.63       75.35      5.89 o
  -2   3   6      159.79      162.19     17.89 o
  -1   3   6       94.93       88.08      9.90 o
   0   3   6      196.87      201.41      7.25 o
   1   3   6       55.96       55.08      5.24 o
   2   3   6       46.31       48.95      5.64 o
   3   3   6       58.84       67.44      8.92 o
   4   3   6       37.78       29.16      9.95 o
   5   3   6       81.23      101.72     13.09 o
   6   3   6       25.19       51.85     14.04 o
   7   3   6        4.97        3.90     12.03 o
   8   3   6        7.12       28.91     14.32 o
   9   3   6        1.90       16.31     26.28 o
  -9   4   6        3.91       25.89     14.76 o
  -8   4   6        0.31       10.11     12.55 o
  -7   4   6        6.91        8.11     10.76 o
  -6   4   6        1.96       -1.80     11.23 o
  -5   4   6      141.17      128.19     12.34 o
  -4   4   6      203.87      192.35     10.91 o
  -3   4   6      151.28      158.68     23.08 o
  -2   4   6      378.98      411.70     31.82 o
  -1   4   6      170.27      164.41     20.58 o
   0   4   6       68.28       62.91      5.58 o
   1   4   6       38.19       41.18      6.35 o
   2   4   6       13.78       13.04      8.77 o
   3   4   6       99.17      112.38     17.94 o
   4   4   6      173.98      212.77     41.24 o
   5   4   6       40.84       38.80     23.10 o
   6   4   6       34.68       85.11     14.30 o
   7   4   6       22.95       19.78     13.02 o
   8   4   6        2.55        6.28     14.40 o
  -7   5   6       13.28       12.26     10.80 o
  -6   5   6        8.53       -1.03     18.51 o
  -5   5   6        8.81       -0.75      7.44 o
  -3   5   6        8.85      -15.57     15.57 o
  -2   5   6       24.37       -3.96     15.90 o
  -1   5   6      143.42      146.44     21.38 o
   0   5   6       25.35       23.89     20.84 o
   1   5   6       10.34       16.27      8.14 o
   2   5   6       29.39       19.46      9.47 o
   3   5   6        0.72        4.44     17.10 o
   4   5   6        6.41       -3.08      9.77 o
   5   5   6        3.40       27.69     11.62 o
   6   5   6        3.79        7.90     11.62 o
   7   5   6        2.63       27.41     14.36 o
  -5   6   6       22.39       -4.75     19.57 o
  -4   6   6       20.18      -20.30     20.30 o
  -2   6   6        2.58        1.00     17.26 o
  -1   6   6        0.63      -16.20     16.20 o
   0   6   6        6.72       45.07     33.43 o
   1   6   6       16.11       36.82      9.56 o
   2   6   6        1.93       14.23     23.70 o
   3   6   6       13.62       27.12     22.00 o
   4   6   6       22.08       18.22     24.10 o
  -4  -6   7        2.76      -11.18     17.94 o
  -3  -6   7        8.80      -16.82     16.82 o
  -2  -6   7        3.33        9.35     17.37 o
  -1  -6   7        0.39       -3.48     17.12 o
   0  -6   7        5.30        4.36      9.60 o
   1  -6   7        2.27       -9.79      9.79 o
   2  -6   7        0.64      -10.42     10.42 o
   3  -6   7       11.19        9.89     16.79 o
   4  -6   7        2.37       -4.51     13.47 o
  -7  -5   7       10.15       12.72     12.00 o
  -6  -5   7       12.74        6.28      9.73 o
  -5  -5   7       15.45       16.90      7.58 o
  -4  -5   7       20.41       29.46      8.72 o
  -3  -5   7       18.09       28.50     16.28 o
  -2  -5   7       49.06       51.16     18.08 o
  -1  -5   7       16.63        1.62     14.25 o
   0  -5   7       12.12       10.60      8.63 o
   1  -5   7        3.27       -0.08      9.28 o
   2  -5   7       57.06       81.39     13.58 o
   3  -5   7       96.97      106.07     15.71 o
   4  -5   7       26.67       28.45     12.44 o
   5  -5   7       45.77       59.13     18.86 o
   6  -5   7        8.14       40.52     14.71 o
  -9  -4   7       11.31       -9.59     14.32 o
  -8  -4   7        3.11       -5.49     13.18 o
  -7  -4   7        0.04        9.95     12.64 o
  -6  -4   7       48.97       60.96     14.28 o
  -5  -4   7       23.85       22.32     14.77 o
  -4  -4   7        9.06       13.25      5.53 o
  -3  -4   7       81.57       74.30      8.70 o
  -2  -4   7       56.89       42.62     19.82 o
  -1  -4   7       30.16       11.08     12.97 o
   0  -4   7       19.42       11.21     11.17 o
   1  -4   7       16.59       16.82     11.05 o
   2  -4   7       39.36       53.09     10.65 o
   3  -4   7      125.29      122.83     16.74 o
   4  -4   7       31.32       36.68     12.06 o
   5  -4   7       73.85       74.17     14.43 o
   6  -4   7       24.32       16.50     11.79 o
   7  -4   7        4.71        9.20      6.65 o
   8  -4   7        2.02        5.59     15.72 o
  -8  -3   7        8.29       10.27     11.14 o
  -7  -3   7        1.94       -2.82     11.60 o
  -6  -3   7       44.96       49.92     10.81 o
  -5  -3   7       98.16      114.30     10.42 o
  -4  -3   7      275.36      292.71     18.88 o
  -3  -3   7      175.43      176.11     10.44 o
  -2  -3   7      543.96      552.71     31.66 o
  -1  -3   7      238.94      243.53     11.12 o
   0  -3   7       57.17       47.97      6.16 o
   1  -3   7        9.77        4.86      7.59 o
   2  -3   7      393.64      398.63     16.15 o
   3  -3   7      240.82      243.40     11.62 o
   4  -3   7      270.96      259.45      7.27 o
   5  -3   7      116.92      109.25      9.72 o
   6  -3   7      123.43      137.62      9.17 o
   7  -3   7       36.61       45.15     11.31 o
   8  -3   7       33.61       42.74      8.81 o
   9  -3   7       13.52       14.04     16.16 o
 -10  -2   7        1.37      -17.77     17.77 o
  -9  -2   7        2.27       -9.76     17.83 o
  -8  -2   7        7.05        0.47     15.64 o
  -7  -2   7       35.15       34.46      9.71 o
  -6  -2   7      166.63      203.67     19.74 o
  -5  -2   7       10.69       10.46      7.30 o
  -4  -2   7       75.38       90.81     10.58 o
  -3  -2   7       18.48       25.25      6.21 o
  -2  -2   7      155.55      154.12     17.12 o
  -1  -2   7      783.03      805.62     21.39 o
   0  -2   7      115.51      125.06      5.14 o
   1  -2   7      612.23      617.91     15.02 o
   2  -2   7      356.29      350.78      8.79 o
   3  -2   7       11.07       13.13      3.55 o
   4  -2   7       50.03       53.07      5.26 o
   5  -2   7       19.26       11.56      6.63 o
   6  -2   7       33.36       38.31      9.26 o
   7  -2   7       22.13       20.05      9.28 o
   8  -2   7        2.66       -0.11     17.57 o
 -11  -1   7        5.19      -19.56     19.56 o
 -10  -1   7       13.40        3.67     19.53 o
  -9  -1   7       34.40       52.30     21.34 o
  -8  -1   7       43.48       65.37     19.01 o
  -7  -1   7      163.70      165.10     22.21 o
  -6  -1   7      280.49      289.37     18.61 o
  -5  -1   7      257.63      290.65     17.69 o
  -4  -1   7      876.85      888.78     28.75 o
  -3  -1   7      461.98      414.69     23.91 o
  -2  -1   7      261.77      276.28     10.83 o
  -1  -1   7      252.92      248.86      8.80 o
   0  -1   7      779.22      766.08     14.04 o
   1  -1   7       68.10       62.57      4.75 o
   2  -1   7      957.20      928.30     18.48 o
   3  -1   7      820.12      847.16     19.77 o
   4  -1   7       10.91       10.52      5.45 o
   5  -1   7      321.93      328.53     13.97 o
   6  -1   7      119.88      120.84     12.05 o
   7  -1   7        1.55        5.44      8.44 o
   8  -1   7       20.99       50.72     13.20 o
   9  -1   7       24.26       19.61     18.83 o
  10  -1   7       15.51       21.92     24.97 o
 -11   0   7       10.51      -19.46     19.46 o
 -10   0   7        0.06        0.84     17.60 o
  -9   0   7        2.51       -7.06     15.32 o
  -8   0   7       72.70       54.67     12.76 o
  -7   0   7       66.87       65.41     12.68 o
  -6   0   7       11.04       15.58      8.35 o
  -5   0   7      163.75      150.46     11.01 o
  -4   0   7        1.30        5.20      4.07 o
  -3   0   7       67.79       72.94      4.42 o
  -2   0   7      128.88      139.91      6.48 o
  -1   0   7       27.50       26.86      3.20 o
   0   0   7      177.66      163.00      7.69 o
   1   0   7     1272.06     1214.73     19.55 o
   2   0   7      702.92      812.28     15.36 o
   3   0   7        9.84       21.73      5.10 o
   4   0   7      271.31      285.55     13.85 o
   5   0   7       20.22       20.39      7.59 o
   6   0   7       25.71       27.84      9.09 o
   7   0   7      121.51      120.02     15.65 o
   8   0   7       10.12        0.40     10.50 o
   9   0   7       37.29       29.62     14.04 o
  10   0   7        1.48       16.87     22.29 o
 -11   1   7        4.95       -2.25     19.44 o
 -10   1   7       12.88       -0.64     17.79 o
  -9   1   7       34.96       54.71     14.55 o
  -8   1   7       42.85       64.38     20.63 o
  -7   1   7      165.69      159.70     21.23 o
  -6   1   7      280.77      267.77     13.57 o
  -5   1   7      258.34      272.81     11.55 o
  -4   1   7      859.04      894.04     23.80 o
  -3   1   7      448.85      450.78     12.56 o
  -2   1   7      250.06      268.70      8.91 o
  -1   1   7      242.78      237.93      6.34 o
   0   1   7      756.91      755.04     13.09 o
   1   1   7       74.20       72.50      4.33 o
   2   1   7      952.25      945.38     20.66 o
   3   1   7      828.29      800.66     23.14 o
   4   1   7       11.43       18.04      8.34 o
   5   1   7      319.47      286.85     23.55 o
   6   1   7      117.11      114.51     28.80 o
   7   1   7        1.45       -7.52     10.28 o
   8   1   7       19.47       20.60     12.80 o
   9   1   7       24.19       22.49     26.96 o
  10   1   7       15.06       26.90     30.26 o
 -10   2   7        1.37       17.13     17.78 o
  -9   2   7        2.16       -4.55     11.55 o
  -8   2   7        6.87       13.17     12.20 o
  -7   2   7       35.54       39.77     11.62 o
  -6   2   7      167.00      171.32     14.85 o
  -5   2   7       10.48        8.44      8.24 o
  -4   2   7       75.45       85.47      7.69 o
  -3   2   7       18.19       18.23      3.14 o
  -2   2   7      155.29      159.78      6.01 o
  -1   2   7      783.17      841.32     15.80 o
   0   2   7      115.70      129.28      5.41 o
   1   2   7      612.59      605.28     13.30 o
   2   2   7      355.73      357.22     10.25 o
   3   2   7       11.16        3.46      5.24 o
   4   2   7       50.45       37.41     11.00 o
   5   2   7       19.47       14.93     10.11 o
   6   2   7       33.62       27.99     11.79 o
   7   2   7       22.46       34.36     12.87 o
   8   2   7        2.58       14.50     12.49 o
   9   2   7        7.00       29.84     14.82 o
 -10   3   7       14.20       22.90     15.88 o
  -9   3   7       12.94        1.54     13.10 o
  -8   3   7        8.37       16.02     21.40 o
  -7   3   7        1.58        1.23     10.88 o
  -6   3   7       46.76       56.20     11.80 o
  -5   3   7       97.59      119.83     12.82 o
  -4   3   7      274.54      245.21     16.37 o
  -3   3   7      177.23      157.33      7.95 o
  -2   3   7      548.91      559.08     28.34 o
  -1   3   7      237.93      253.62     20.01 o
   0   3   7       58.20       64.14      4.70 o
   1   3   7       10.09        8.82      5.13 o
   2   3   7      399.86      408.01     13.02 o
   3   3   7      242.25      227.13     15.10 o
   4   3   7      270.19      220.85     17.01 o
   5   3   7      117.63      105.23     14.09 o
   6   3   7      126.19      144.46     16.60 o
   7   3   7       37.48       59.10     14.49 o
   8   3   7       33.76       42.99     16.45 o
   9   3   7       13.36       20.53     22.97 o
  -9   4   7       11.15       -2.57     14.09 o
  -8   4   7        3.22        6.83     12.43 o
  -7   4   7        0.04       -8.19      9.85 o
  -6   4   7       48.80       42.08     11.10 o
  -5   4   7       23.84       24.64      8.79 o
  -4   4   7        9.16       11.93      6.66 o
  -3   4   7       81.53       29.21     18.08 o
  -2   4   7       56.83       68.34     18.78 o
  -1   4   7       30.00        9.74     14.34 o
   0   4   7       19.35       18.83      6.97 o
   1   4   7       16.62       12.59      6.86 o
   2   4   7       39.55       24.77      8.98 o
   3   4   7      125.12      113.65     21.66 o
   4   4   7       31.13       26.38     10.62 o
   5   4   7       73.69       68.72     18.05 o
   6   4   7       24.21       18.49     12.09 o
   7   4   7        4.77       23.54     20.24 o
   8   4   7        2.09        7.85     14.25 o
  -7   5   7       10.14       12.96     10.76 o
  -6   5   7       12.11       -4.58     25.06 o
  -5   5   7       15.00       14.07      7.24 o
  -3   5   7       18.81       25.19     17.56 o
  -2   5   7       51.04       41.47     18.87 o
  -1   5   7       17.76       33.25     15.58 o
   0   5   7       11.46       12.70     12.36 o
   1   5   7        2.83       18.56      7.97 o
   2   5   7       56.24       59.59     10.51 o
   3   5   7       96.36      132.41     32.76 o
   4   5   7       26.11       35.49     19.56 o
   5   5   7       45.86       57.53     13.41 o
   6   5   7        8.82      -12.75     30.11 o
  -5   6   7        6.01       -6.72     21.33 o
  -4   6   7        2.76      -19.59     19.59 o
  -3   6   7        8.85      -16.18     16.18 o
  -2   6   7        3.36      -14.41     16.52 o
  -1   6   7        0.39        4.58     17.25 o
   0   6   7        5.28      -14.52     14.52 o
   1   6   7        2.24       14.95      7.97 o
   2   6   7        0.64        6.34     21.66 o
   3   6   7       11.23       21.54     30.32 o
   4   6   7        2.41        8.53     11.46 o
  -4  -6   8        6.72       16.57     19.20 o
  -3  -6   8        9.20      -10.19     17.46 o
  -2  -6   8        5.34        4.46     17.86 o
  -1  -6   8        1.90        7.68     17.99 o
   0  -6   8       10.39       21.02      9.68 o
   1  -6   8        7.29       -7.21      9.95 o
   2  -6   8       20.40       12.47     13.73 o
   3  -6   8       20.63       37.23     14.45 o
   4  -6   8       10.76       13.96     14.43 o
  -7  -5   8        0.01       -2.32     11.27 o
  -6  -5   8       11.77       13.50     10.82 o
  -5  -5   8        7.83       16.87     21.76 o
  -4  -5   8       10.45       34.81     19.33 o
  -3  -5   8       72.00       57.98     20.15 o
  -2  -5   8       29.48       30.14     16.63 o
  -1  -5   8        4.42       17.21     16.25 o
   0  -5   8       12.39       14.77      8.61 o
   1  -5   8        9.82       13.46      9.65 o
   2  -5   8       39.92       28.11     17.55 o
   3  -5   8       20.49       30.14     12.36 o
   4  -5   8        3.30       15.23     17.93 o
   5  -5   8       39.21       44.54     14.81 o
   6  -5   8       27.62       45.56     15.40 o
  -9  -4   8       25.58       15.73     16.79 o
  -8  -4   8       16.99       13.46     14.70 o
  -7  -4   8       18.18       36.16     14.67 o
  -6  -4   8       20.58       29.43     10.63 o
  -5  -4   8       62.56       57.99     10.93 o
  -4  -4   8       59.33       87.54     11.36 o
  -3  -4   8       98.92      121.09      9.74 o
  -2  -4   8      134.95      113.39     15.07 o
  -1  -4   8       92.34       93.65     11.77 o
   0  -4   8      117.43      117.87      9.17 o
   1  -4   8      149.88      152.39     10.69 o
   2  -4   8       27.31       27.66     12.61 o
   3  -4   8       46.80       53.64     12.41 o
   4  -4   8       73.05       77.58     14.00 o
   5  -4   8       21.22       13.30     11.15 o
   6  -4   8       24.91       29.26     23.09 o
   7  -4   8        7.32       13.57     13.05 o
   8  -4   8        2.39       -0.56     11.99 o
  -8  -3   8        3.10       22.52     11.98 o
  -7  -3   8       37.13       39.50     11.60 o
  -6  -3   8        5.80        5.72      9.55 o
  -5  -3   8      217.91      197.42     13.11 o
  -4  -3   8       48.48       47.27      8.17 o
  -3  -3   8       15.78       14.06      5.79 o
  -2  -3   8        4.80       -1.18      4.89 o
  -1  -3   8       12.86        8.63      6.19 o
   0  -3   8       60.67       52.47      6.64 o
   1  -3   8       74.14       89.40     11.41 o
   2  -3   8       93.43       96.46      7.15 o
   3  -3   8        7.90        6.68      4.14 o
   4  -3   8       79.47       77.62      8.16 o
   5  -3   8       61.97       60.52      6.42 o
   6  -3   8        0.99       -2.89      5.50 o
   7  -3   8        0.49        5.54      6.38 o
   8  -3   8       16.72        7.34      8.04 o
   9  -3   8        6.99      -10.84     15.47 o
 -10  -2   8       10.52      -19.13     19.38 o
  -9  -2   8       16.14       -5.65     16.17 o
  -8  -2   8       30.96       52.20     19.94 o
  -7  -2   8        0.22       -2.80      8.07 o
  -6  -2   8      316.28      286.63     14.99 o
  -5  -2   8      126.90      119.64      8.01 o
  -4  -2   8      118.26      123.63      7.23 o
  -3  -2   8       86.24       96.19      5.64 o
  -2  -2   8      545.90      492.07     16.26 o
  -1  -2   8      528.18      549.89     16.48 o
   0  -2   8      878.12      931.12     17.64 o
   1  -2   8      303.28      298.80     12.11 o
   2  -2   8       66.82       69.92      4.15 o
   3  -2   8        0.45       -0.02      3.40 o
   4  -2   8      146.81      148.64      7.34 o
   5  -2   8       51.04       51.71      7.24 o
   6  -2   8       34.03       27.20      9.40 o
   7  -2   8       13.13       -0.91     12.15 o
 -11  -1   8        4.28       16.20     23.16 o
 -10  -1   8        0.86        5.72     19.06 o
  -9  -1   8        9.99       -4.42     15.25 o
  -8  -1   8        6.09       -4.69     11.63 o
  -7  -1   8       11.33       29.48     10.63 o
  -6  -1   8       24.44       25.38      7.83 o
  -5  -1   8       32.16       29.14      6.00 o
  -4  -1   8      118.16      120.90      9.42 o
  -3  -1   8      373.84      379.08     11.38 o
  -2  -1   8      270.74      264.40     15.84 o
  -1  -1   8     1229.22     1253.73     29.01 o
   0  -1   8      173.56      175.20      7.86 o
   1  -1   8      520.27      536.29     13.11 o
   2  -1   8       25.47       24.14      4.25 o
   3  -1   8      165.95      146.32      7.22 o
   4  -1   8      269.39      273.27     10.72 o
   5  -1   8      299.65      313.33     14.31 o
   6  -1   8      387.97      361.51     18.67 o
   7  -1   8       38.11       24.92      9.78 o
   8  -1   8        6.15       15.17     14.40 o
   9  -1   8        6.53      -14.77     18.37 o
 -11   0   8        5.59        3.73     21.17 o
 -10   0   8        8.40      -12.19     18.69 o
  -9   0   8       41.04       15.77     17.51 o
  -8   0   8       26.53       34.31     12.17 o
  -7   0   8      145.99      149.98     15.72 o
  -6   0   8      130.13      115.23     11.11 o
  -5   0   8      367.25      323.51     18.68 o
  -4   0   8        7.97        0.29      3.82 o
  -3   0   8      279.22      259.78      8.96 o
  -2   0   8      389.35      389.42      9.77 o
  -1   0   8      283.60      266.93      7.77 o
   0   0   8       10.47       15.16      4.25 o
   1   0   8     4431.32     4493.76     69.66 o
   2   0   8     1255.89     1313.06     30.75 o
   3   0   8      650.95      609.73     25.63 o
   4   0   8      466.12      474.64     18.33 o
   5   0   8       89.21      108.13     25.28 o
   6   0   8        0.13        4.40      7.86 o
   7   0   8       22.99       28.06     20.13 o
   8   0   8        7.26       12.61     11.54 o
   9   0   8       68.37       81.33     16.86 o
  10   0   8       22.98       13.10     22.70 o
 -11   1   8        4.21      -18.52     19.74 o
 -10   1   8        0.91        5.10     18.21 o
  -9   1   8       10.22        2.58     13.66 o
  -8   1   8        6.28       18.58     10.82 o
  -7   1   8       11.46       -6.66      9.47 o
  -6   1   8       25.17       15.48      7.33 o
  -5   1   8       32.24       33.72      6.80 o
  -4   1   8      120.19      146.33      8.96 o
  -3   1   8      372.04      379.13      8.63 o
  -2   1   8      273.91      297.85      8.18 o
  -1   1   8     1240.36     1276.24     21.59 o
   0   1   8      175.25      184.59      5.95 o
   1   1   8      514.57      525.57     11.83 o
   2   1   8       26.20       36.18      5.12 o
   3   1   8      165.79      163.82      8.60 o
   4   1   8      274.16      270.51     20.67 o
   5   1   8      303.46      277.58     18.28 o
   6   1   8      387.69      352.29     33.56 o
   7   1   8       38.39       29.08     12.98 o
   8   1   8        6.65       14.41     12.31 o
   9   1   8        6.06       -1.30     14.01 o
  10   1   8        0.38        7.73     31.47 o
 -10   2   8       10.44       17.31     14.22 o
  -9   2   8       16.39       26.93     22.15 o
  -8   2   8       30.13       40.27     13.72 o
  -7   2   8        0.24        2.86      9.99 o
  -6   2   8      318.65      304.74     28.10 o
  -5   2   8      127.85      107.49      9.67 o
  -4   2   8      112.18      124.92      8.89 o
  -3   2   8       86.76       94.50      4.85 o
  -2   2   8      543.79      510.43     13.29 o
  -1   2   8      514.19      499.23     11.44 o
   0   2   8      865.27      922.56     17.86 o
   1   2   8      310.58      307.54      9.67 o
   2   2   8       70.42       74.43      5.60 o
   3   2   8        0.66        3.45      4.73 o
   4   2   8      145.86      137.09     13.19 o
   5   2   8       49.96       42.95     11.23 o
   6   2   8       32.18       46.09     15.03 o
   7   2   8       14.08       34.26     12.99 o
   8   2   8       15.52        5.72     12.35 o
   9   2   8        2.98       20.90     15.58 o
 -10   3   8        1.16       -2.29     14.34 o
  -9   3   8        2.89        2.45     17.58 o
  -8   3   8        3.02       15.43     12.75 o
  -7   3   8       37.04       15.29     10.98 o
  -6   3   8        5.88       -3.61     11.59 o
  -5   3   8      218.79      221.11     15.87 o
  -4   3   8       48.18       46.06      6.21 o
  -3   3   8       15.19       18.64      4.63 o
  -2   3   8        4.77        2.38      3.51 o
  -1   3   8       13.45       11.84      3.38 o
   0   3   8       59.96       60.43      4.94 o
   1   3   8       72.37       73.55      5.95 o
   2   3   8       91.48       91.24      7.19 o
   3   3   8        8.62       12.89      6.78 o
   4   3   8       77.43       73.26     21.62 o
   5   3   8       60.41       70.21     13.06 o
   6   3   8        0.99        1.37     10.88 o
   7   3   8        0.60        4.40     11.54 o
   8   3   8       16.60       15.19     13.46 o
   9   3   8        6.95       32.90     24.75 o
  -9   4   8       25.47       30.02     15.25 o
  -8   4   8       16.75       17.08     15.15 o
  -7   4   8       18.75       34.03     16.01 o
  -6   4   8       21.55        4.42      8.95 o
  -5   4   8       61.80       61.46     19.46 o
  -4   4   8       60.45       55.23      6.71 o
  -3   4   8      100.29       73.90     20.08 o
  -2   4   8      137.19      108.35     20.65 o
  -1   4   8       91.89       80.56     17.92 o
   0   4   8      115.66      115.57      6.92 o
   1   4   8      149.18      154.55      9.11 o
   2   4   8       29.14       34.49      9.23 o
   3   4   8       45.23       44.76     11.03 o
   4   4   8       71.68      100.00     13.68 o
   5   4   8       21.18       35.37     15.47 o
   6   4   8       25.83       20.05     12.97 o
   7   4   8        7.26        9.60     13.07 o
   8   4   8        2.29        6.73     13.30 o
  -7   5   8        0.02       -9.27      9.27 o
  -6   5   8       12.00       -3.43      8.28 o
  -5   5   8        7.95       -5.29      8.76 o
  -4   5   8       10.32       22.02     18.43 o
  -3   5   8       71.68       74.29     20.91 o
  -2   5   8       29.42        5.76     17.82 o
  -1   5   8        4.40      -13.28     13.28 o
   0   5   8       12.34       21.85      6.20 o
   1   5   8       10.12        3.31     15.91 o
   2   5   8       40.83       35.49      9.55 o
   3   5   8       20.99       29.49     10.65 o
   4   5   8        3.19       17.18     10.79 o
   5   5   8       38.62       74.00     14.15 o
   6   5   8       27.56       32.68     14.14 o
  -5   6   8       10.63       40.78     24.87 o
  -3   6   8        9.82      -11.98     17.34 o
  -2   6   8        5.71        2.32     19.24 o
  -1   6   8        2.10       -6.31     16.82 o
   0   6   8        9.82        6.45     18.06 o
   1   6   8        7.13       16.77     23.64 o
   2   6   8       21.20       32.57     17.26 o
   3   6   8       21.21       10.32     18.11 o
   4   6   8       10.58       19.80     12.54 o
  -5  -6   9       12.24       14.38     20.86 o
  -4  -6   9       20.70       25.48     21.70 o
  -3  -6   9       23.29       18.39     20.34 o
  -2  -6   9       13.59        5.69     18.88 o
  -1  -6   9        2.06      -16.42     16.42 o
   0  -6   9        9.95       11.99     15.73 o
   1  -6   9       26.09       38.04     12.21 o
   2  -6   9       10.57       12.73     17.72 o
   3  -6   9        5.52       10.85     13.29 o
   4  -6   9       24.28        3.15     21.03 o
  -7  -5   9        0.90       -2.91     11.91 o
  -6  -5   9        4.90       15.92     11.36 o
  -5  -5   9       20.08       22.20      9.35 o
  -4  -5   9       34.68       21.33     19.58 o
  -3  -5   9       20.62       32.57     19.07 o
  -2  -5   9        7.72        3.88     15.27 o
  -1  -5   9       25.36       15.51     15.69 o
   0  -5   9       39.64       55.37     10.10 o
   1  -5   9       11.81       14.75     13.32 o
   2  -5   9        4.73        1.45     11.41 o
   3  -5   9        4.92       -0.88     10.70 o
   4  -5   9       11.12       19.94     12.56 o
   5  -5   9       32.44       49.01     15.23 o
   6  -5   9        0.64        4.84     13.43 o
  -8  -4   9        6.08       -8.74     13.85 o
  -7  -4   9        4.01       -5.23     11.78 o
  -6  -4   9       14.13        6.88     10.07 o
  -5  -4   9       10.81       -1.46      8.09 o
  -4  -4   9       35.06       39.39      8.53 o
  -3  -4   9       62.46       86.21      9.09 o
  -2  -4   9       89.38       94.00     12.94 o
  -1  -4   9       16.03       11.94      5.85 o
   0  -4   9       11.45        6.68      5.99 o
   1  -4   9      110.13      103.69     23.44 o
   2  -4   9      230.53      255.00     26.81 o
   3  -4   9       45.05       28.18     14.21 o
   4  -4   9       88.77       74.30     16.04 o
   5  -4   9        3.26       -0.78     10.65 o
   6  -4   9        9.53       43.76     13.57 o
   7  -4   9        9.51       29.99     15.03 o
  -9  -3   9        6.94      -18.17     18.33 o
  -8  -3   9       12.74       10.55     17.89 o
  -7  -3   9       87.47       44.74     16.14 o
  -6  -3   9       92.97       93.93     11.00 o
  -5  -3   9        9.48        4.78      6.83 o
  -4  -3   9      209.95      188.24     22.74 o
  -3  -3   9       26.50       21.52      6.62 o
  -2  -3   9      134.92      116.09      9.22 o
  -1  -3   9      271.02      262.73     12.35 o
   0  -3   9      124.80      120.98      8.74 o
   1  -3   9       16.54       16.07      4.39 o
   2  -3   9      163.28      170.54     12.35 o
   3  -3   9       76.14       78.17      8.37 o
   4  -3   9        9.88        5.44      6.94 o
   5  -3   9        7.60        1.78      4.77 o
   6  -3   9       15.47       23.58      6.19 o
   7  -3   9        6.61        1.68      6.55 o
   8  -3   9        3.15       11.94      8.34 o
 -10  -2   9        2.56      -14.75     19.77 o
  -9  -2   9        2.39      -12.29     14.63 o
  -8  -2   9        1.71        2.07     14.73 o
  -7  -2   9       49.23       40.29     11.48 o
  -6  -2   9      165.88      155.95     11.81 o
  -5  -2   9      269.92      273.68     12.69 o
  -4  -2   9      108.44      114.21      7.18 o
  -3  -2   9       52.51       62.22      5.23 o
  -2  -2   9       72.50       63.35      6.90 o
  -1  -2   9      245.42      256.10      8.54 o
   0  -2   9      251.15      236.59      8.00 o
   1  -2   9      395.11      397.71     12.10 o
   2  -2   9      201.58      200.71      7.35 o
   3  -2   9      237.92      241.14      8.44 o
   4  -2   9       85.35       74.07      6.19 o
   5  -2   9       47.69       36.85      6.89 o
   6  -2   9       64.67       69.72      9.52 o
   7  -2   9      103.69      111.96     12.87 o
 -10  -1   9       15.77       24.27     21.27 o
  -9  -1   9       30.32       31.54     19.28 o
  -8  -1   9       70.71       88.39     21.49 o
  -7  -1   9       77.12       99.60     13.93 o
  -6  -1   9       64.43       69.40      9.58 o
  -5  -1   9       44.08       54.56      8.64 o
  -4  -1   9      361.20      348.73     11.70 o
  -3  -1   9      134.58      126.45      7.07 o
  -2  -1   9      666.14      706.59     26.37 o
  -1  -1   9       77.97       81.81      8.62 o
   0  -1   9      362.52      362.89     12.16 o
   1  -1   9      500.20      511.43     11.79 o
   2  -1   9      121.13      119.15      6.37 o
   3  -1   9      161.72      165.11      8.53 o
   4  -1   9       93.80      106.84      7.58 o
   5  -1   9      103.53      123.03      9.13 o
   6  -1   9       20.27       16.98      8.80 o
   7  -1   9       22.22       24.99      9.83 o
   8  -1   9       14.96       20.74     13.25 o
   9  -1   9       10.75      -13.67     18.96 o
 -11   0   9        2.45      -18.87     18.87 o
 -10   0   9        0.30      -15.98     15.98 o
  -9   0   9        7.97        0.17     15.19 o
  -8   0   9       46.87       50.96     13.10 o
  -7   0   9       63.38       49.46     12.18 o
  -6   0   9       71.54       75.12      8.69 o
  -5   0   9       24.69       32.69      5.63 o
  -4   0   9      692.83      698.75     15.50 o
  -3   0   9       83.08       78.29      5.25 o
  -2   0   9       52.13       54.04      6.48 o
  -1   0   9        7.51        3.13      3.22 o
   0   0   9      109.00      115.61      5.92 o
   1   0   9      374.94      376.90     10.94 o
   2   0   9      741.05      745.12     20.67 o
   3   0   9       96.23       88.92     11.21 o
   4   0   9      149.62      135.15      8.89 o
   5   0   9      187.32      189.57     13.19 o
   6   0   9      113.08      103.08     11.96 o
   7   0   9      117.89      110.78     15.40 o
   8   0   9        4.31        0.10     11.30 o
   9   0   9        0.41       -6.32     12.50 o
  10   0   9        9.47       -5.27     21.71 o
 -10   1   9       15.87       55.54     21.87 o
  -9   1   9       29.50       40.73     13.71 o
  -8   1   9       68.13       83.56     14.37 o
  -7   1   9       78.51       70.11     12.66 o
  -6   1   9       63.89       64.71      8.66 o
  -5   1   9       43.59       54.32      7.81 o
  -4   1   9      360.33      348.96     12.48 o
  -3   1   9      133.93      133.34      8.36 o
  -2   1   9      656.91      692.79     21.25 o
  -1   1   9       77.77       88.08      4.75 o
   0   1   9      355.37      362.98     12.55 o
   1   1   9      499.32      517.69     11.97 o
   2   1   9      121.96      131.64      7.37 o
   3   1   9      166.28      165.97     19.21 o
   4   1   9       90.94       76.75     11.24 o
   5   1   9      100.86      114.97     14.16 o
   6   1   9       19.98       19.37     11.04 o
   7   1   9       22.51       23.90     12.18 o
   8   1   9       14.40        3.70     10.85 o
   9   1   9       10.92       17.46     13.88 o
 -10   2   9        2.62       -8.00     14.02 o
  -9   2   9        2.46        8.71     23.36 o
  -8   2   9        1.44       -7.72     10.30 o
  -7   2   9       49.25       25.53     11.54 o
  -6   2   9      167.28      170.08     15.82 o
  -5   2   9      268.58      303.99     16.67 o
  -4   2   9      105.23      110.00      7.70 o
  -3   2   9       53.27       48.74      4.34 o
  -2   2   9       76.62       77.61      5.99 o
  -1   2   9      253.40      255.27      8.90 o
   0   2   9      258.93      283.40      9.14 o
   1   2   9      390.71      402.25     17.48 o
   2   2   9      198.93      219.45      9.40 o
   3   2   9      243.59      248.46     10.90 o
   4   2   9       86.89       97.67      9.82 o
   5   2   9       46.86       47.44     11.99 o
   6   2   9       66.90       84.58     25.73 o
   7   2   9      105.62       92.19     16.01 o
   8   2   9       13.02       19.52     13.27 o
   9   2   9        3.35      -12.28     19.17 o
  -9   3   9        6.68       23.40     14.08 o
  -8   3   9       12.99        7.94     14.49 o
  -7   3   9       88.36       95.44     14.59 o
  -6   3   9       95.15       71.73     12.70 o
  -5   3   9        9.88       28.43     10.77 o
  -4   3   9      210.23      190.01     12.08 o
  -3   3   9       27.71       24.66      4.64 o
  -2   3   9      137.02      135.85      6.78 o
  -1   3   9      271.44      247.47      9.10 o
   0   3   9      126.97      128.17     10.88 o
   1   3   9       16.41       20.15      5.53 o
   2   3   9      166.28      167.69     10.50 o
   3   3   9       78.63       71.68     11.12 o
   4   3   9        9.74        2.93      9.66 o
   5   3   9        7.02        3.11     13.36 o
   6   3   9       15.69       25.72     11.92 o
   7   3   9        6.49       21.81     25.73 o
   8   3   9        3.22        3.78     12.74 o
  -8   4   9        5.70       -7.69     11.56 o
  -7   4   9        4.09       -3.12     10.34 o
  -6   4   9       14.55        7.83      9.35 o
  -5   4   9       11.30       -0.59      7.96 o
  -4   4   9       35.02       34.08     10.88 o
  -3   4   9       60.42       49.43     18.68 o
  -2   4   9       86.63       75.18     19.00 o
  -1   4   9       17.20       35.65     16.74 o
   0   4   9       11.94       10.43      6.47 o
   1   4   9      109.47      103.35     11.24 o
   2   4   9      230.45      240.19     17.12 o
   3   4   9       44.06       51.76     10.65 o
   4   4   9       88.38       79.42     12.77 o
   5   4   9        3.30       -2.12     10.70 o
   6   4   9        8.78       27.53     12.73 o
   7   4   9        9.42        1.35     17.77 o
  -7   5   9        0.93       -8.48     16.29 o
  -6   5   9        4.63       -7.74      7.91 o
  -5   5   9       19.90       33.48     23.18 o
  -4   5   9       34.19       27.96     19.98 o
  -3   5   9       20.52       29.47     19.05 o
  -2   5   9        8.28       -8.56     17.10 o
  -1   5   9       24.82       20.21     16.67 o
   0   5   9       38.87       44.22     11.50 o
   1   5   9       12.03       16.44     15.71 o
   2   5   9        4.71       12.46      9.26 o
   3   5   9        4.61        7.42      9.91 o
   4   5   9       10.62        7.29     11.46 o
   5   5   9       31.78       31.40     12.31 o
   6   5   9        0.60       21.50     12.79 o
  -5   6   9       12.49       -3.65     24.29 o
  -3   6   9       23.03       10.41     20.87 o
  -2   6   9       13.63        7.24     20.13 o
  -1   6   9        2.25      -17.17     17.17 o
   0   6   9       10.46      -16.41     16.41 o
   1   6   9       26.14       66.20     21.27 o
   2   6   9       10.47       29.56     19.77 o
   3   6   9        5.74       12.52     25.65 o
  -4  -6  10        0.83       -0.46     20.07 o
  -3  -6  10        3.32       31.03     20.72 o
  -2  -6  10        3.15        1.16     18.85 o
  -1  -6  10       10.86       35.20     21.80 o
   0  -6  10        6.47       17.52      8.75 o
   1  -6  10        1.17        5.71     10.60 o
   2  -6  10        0.76        3.64     11.65 o
   3  -6  10        5.19       10.52     13.31 o
  -7  -5  10       17.80        2.53     12.73 o
  -6  -5  10       17.24       28.23     13.85 o
  -5  -5  10        6.45        4.45      8.94 o
  -4  -5  10       16.96        9.45     17.37 o
  -3  -5  10       64.33       58.40     20.29 o
  -2  -5  10        8.35        7.08     15.14 o
  -1  -5  10        3.30        7.45     15.95 o
   0  -5  10       61.98       45.89      9.67 o
   1  -5  10       31.44       25.06     10.80 o
   2  -5  10       16.19       20.29     18.60 o
   3  -5  10       22.04       25.81     12.44 o
   4  -5  10        9.90       10.30     12.02 o
   5  -5  10        8.22       16.53     13.66 o
   6  -5  10       12.54       34.10     15.26 o
  -8  -4  10       16.38       25.30     16.47 o
  -7  -4  10       17.74        3.35     13.23 o
  -6  -4  10        2.79        8.24     10.07 o
  -5  -4  10        9.41        9.67     16.48 o
  -4  -4  10       15.96       13.97      9.40 o
  -3  -4  10       52.31       57.16      8.55 o
  -2  -4  10       21.33       13.61      8.25 o
  -1  -4  10        7.30       -4.28      8.36 o
   0  -4  10       31.25       26.75     10.79 o
   1  -4  10      104.61       73.81     11.50 o
   2  -4  10       15.72        3.36      9.01 o
   3  -4  10       18.87       13.99     10.54 o
   4  -4  10        0.26       -5.30     10.21 o
   5  -4  10       29.28       54.65     14.24 o
   6  -4  10       23.04       25.56     13.12 o
   7  -4  10       10.53       11.27     13.60 o
  -9  -3  10       12.04       -9.87     18.22 o
  -8  -3  10        5.58       -8.14     17.10 o
  -7  -3  10       45.45       30.90     11.99 o
  -6  -3  10       65.40       70.60     10.13 o
  -5  -3  10       24.21       21.39      7.64 o
  -4  -3  10       18.39       33.00      7.91 o
  -3  -3  10      211.28      226.08     15.31 o
  -2  -3  10       41.80       54.36     10.88 o
  -1  -3  10        4.65        5.20      5.13 o
   0  -3  10      118.86      126.31      9.29 o
   1  -3  10      120.72      121.47      9.10 o
   2  -3  10      195.23      200.32      9.98 o
   3  -3  10      345.01      356.13     17.85 o
   4  -3  10       78.44       85.94     10.56 o
   5  -3  10        8.43        0.33      7.99 o
   6  -3  10       27.95       29.44      6.59 o
   7  -3  10       20.14       21.74      7.19 o
   8  -3  10        2.30       10.91      8.24 o
 -10  -2  10        3.18        2.60     22.90 o
  -9  -2  10        7.94        0.21     15.96 o
  -8  -2  10       41.69       43.44     19.98 o
  -7  -2  10        8.47       -0.93     14.54 o
  -6  -2  10        4.89       -7.20      7.20 o
  -5  -2  10        9.36       18.71      6.32 o
  -4  -2  10       14.98        7.95      4.79 o
  -3  -2  10       18.67       22.88      4.73 o
  -2  -2  10       51.63       50.72      5.12 o
  -1  -2  10      503.64      511.96     13.37 o
   0  -2  10       41.47       42.23      5.10 o
   1  -2  10       26.01       24.36      4.42 o
   2  -2  10      257.37      247.77      7.97 o
   3  -2  10      128.93      124.94      6.57 o
   4  -2  10      226.19      196.39      9.13 o
   5  -2  10       71.42       70.87      8.18 o
   6  -2  10       31.29       20.92      7.48 o
   7  -2  10       13.71       15.97     11.78 o
 -10  -1  10        0.90       -4.49     19.69 o
  -9  -1  10        4.75       19.42     17.42 o
  -8  -1  10       73.91       61.28     20.63 o
  -7  -1  10      186.62      136.00     22.81 o
  -6  -1  10      189.88      201.91     10.78 o
  -5  -1  10      103.34      110.56      8.63 o
  -4  -1  10      129.22      143.03     11.04 o
  -3  -1  10       31.57       30.61      7.26 o
  -2  -1  10      230.76      235.22      9.24 o
  -1  -1  10     1035.21     1051.83     22.28 o
   0  -1  10      655.99      645.56     15.33 o
   1  -1  10      274.50      268.10      9.14 o
   2  -1  10      436.80      417.66     11.89 o
   3  -1  10      411.52      399.38     13.07 o
   4  -1  10       20.21       11.88      5.05 o
   5  -1  10       31.10       32.38      8.69 o
   6  -1  10       94.41       93.43      9.75 o
   7  -1  10       80.36       59.63     13.48 o
   8  -1  10       36.28       44.27     14.07 o
   9  -1  10       10.00       -4.15     19.56 o
 -10   0  10        8.93       -8.95     19.20 o
  -9   0  10       20.10       14.33     16.98 o
  -8   0  10       14.84       44.03     14.55 o
  -7   0  10       54.03       73.76     13.68 o
  -6   0  10       73.50       69.33     10.84 o
  -5   0  10      891.37      902.11     21.28 o
  -4   0  10       35.44       30.03     11.43 o
  -3   0  10        1.18        0.56      3.73 o
  -2   0  10        1.30        5.12      3.24 o
  -1   0  10      108.77      115.69      7.35 o
   0   0  10      140.47      158.76      6.52 o
   1   0  10     1400.91     1400.87     24.97 o
   2   0  10        6.05        4.93      6.59 o
   3   0  10      302.26      302.02     13.41 o
   4   0  10       63.65       56.18      8.76 o
   5   0  10        0.52        5.69      5.89 o
   6   0  10       12.06       25.10      9.41 o
   7   0  10       29.62       33.08     12.58 o
   8   0  10        3.12        7.80     11.50 o
   9   0  10        9.27       27.38     35.59 o
 -10   1  10        1.00        2.07     17.15 o
  -9   1  10        4.60       18.95     12.73 o
  -8   1  10       74.02       91.82     15.20 o
  -7   1  10      187.48      186.62     16.57 o
  -6   1  10      192.32      162.99     15.12 o
  -5   1  10      103.65       91.42      8.55 o
  -4   1  10      133.89      152.63      6.52 o
  -3   1  10       28.35       35.39      4.14 o
  -2   1  10      231.39      226.66      8.97 o
  -1   1  10     1040.71     1037.67     19.30 o
   0   1  10      662.85      634.15     15.34 o
   1   1  10      272.93      267.61      8.64 o
   2   1  10      437.30      435.31     13.37 o
   3   1  10      404.53      423.58     16.08 o
   4   1  10       18.29       20.86      7.19 o
   5   1  10       30.29       26.25     10.74 o
   6   1  10       96.42       93.82     14.64 o
   7   1  10       82.97       77.67     14.96 o
   8   1  10       36.42       41.17     13.71 o
   9   1  10        9.28       13.02     16.73 o
 -10   2  10        3.10       -1.61     14.58 o
  -9   2  10        7.66        2.54     12.39 o
  -8   2  10       41.48       38.92     13.88 o
  -7   2  10        8.85       17.15     11.03 o
  -6   2  10        5.30       -0.87      9.13 o
  -5   2  10        9.57       13.49      7.97 o
  -4   2  10       14.37        6.44      5.31 o
  -3   2  10       19.18       14.85      4.76 o
  -2   2  10       50.64       50.56      5.72 o
  -1   2  10      503.63      484.35     13.10 o
   0   2  10       41.12       41.77      5.96 o
   1   2  10       26.69       34.17      5.15 o
   2   2  10      258.54      254.95     15.97 o
   3   2  10      129.98      135.11     12.17 o
   4   2  10      226.40      206.92     16.34 o
   5   2  10       71.66       70.96     12.85 o
   6   2  10       31.54       23.06     11.53 o
   7   2  10       13.83       29.77     14.24 o
   8   2  10        1.82       18.65     13.48 o
   9   2  10        0.08      -11.46     13.28 o
  -9   3  10       11.94       17.39     14.15 o
  -8   3  10        6.03        6.36     12.10 o
  -7   3  10       45.66       41.82     12.61 o
  -6   3  10       64.68       64.35     12.00 o
  -5   3  10       26.21       24.86     10.89 o
  -4   3  10       16.66       23.33      6.05 o
  -3   3  10      206.10      214.96      9.06 o
  -2   3  10       38.78       31.92      4.63 o
  -1   3  10        5.82        8.62      3.85 o
   0   3  10      118.82      118.87      7.50 o
   1   3  10      119.64      121.79      8.55 o
   2   3  10      191.88      178.60     10.83 o
   3   3  10      344.91      294.59     18.50 o
   4   3  10       77.90       64.83     14.94 o
   5   3  10        9.58        6.65     10.55 o
   6   3  10       28.96       22.27     11.92 o
   7   3  10       20.41       25.97     12.95 o
   8   3  10        2.35       -9.92     21.46 o
  -8   4  10       16.15       19.24     24.12 o
  -7   4  10       17.48        5.75     10.82 o
  -6   4  10        2.99        6.57      9.72 o
  -5   4  10        9.43       17.10      9.54 o
  -4   4  10       15.55       -6.22      6.22 o
  -3   4  10       51.27       52.17     19.65 o
  -2   4  10       21.70       -0.28     15.81 o
  -1   4  10        7.55        4.13      3.56 o
   0   4  10       31.02       29.20      5.39 o
   1   4  10      104.46      126.84     15.88 o
   2   4  10       15.69       15.46     12.04 o
   3   4  10       18.59       11.12      9.03 o
   4   4  10        0.22       -3.80      9.17 o
   5   4  10       29.00       47.20     12.92 o
   6   4  10       22.83       16.39     12.21 o
   7   4  10       10.52       14.38     13.11 o
  -7   5  10       17.37        1.60     10.56 o
  -6   5  10       17.08        9.23      8.95 o
  -4   5  10       17.13       21.97     19.52 o
  -3   5  10       63.21       93.01     23.47 o
  -2   5  10        8.04       10.40     17.28 o
  -1   5  10        3.86       -0.98     17.29 o
   0   5  10       62.56       63.44     21.01 o
   1   5  10       31.51       61.00     20.21 o
   2   5  10       16.19       26.88     11.38 o
   3   5  10       22.19       52.93     11.49 o
   4   5  10       10.59       20.16     11.05 o
   5   5  10        7.77       24.07     13.38 o
   6   5  10       12.10       25.52     22.54 o
  -3   6  10        3.38       -4.82     21.46 o
  -2   6  10        3.21       -1.76     19.95 o
  -1   6  10       11.01       12.90     20.09 o
   0   6  10        6.51       20.02     19.30 o
   1   6  10        1.13       11.27     17.90 o
   2   6  10        0.79        9.97     17.33 o
   3   6  10        5.15        6.98     14.19 o
  -4  -6  11        6.08       11.09     21.29 o
  -3  -6  11       10.19       -9.72     16.27 o
  -2  -6  11        7.53        1.30     19.38 o
  -1  -6  11        2.13       27.00     19.84 o
   0  -6  11        8.66       11.71      9.34 o
   1  -6  11       17.04        8.22     10.59 o
   2  -6  11        0.30       13.18     12.32 o
   3  -6  11        2.33       -2.01     12.98 o
  -7  -5  11        1.50       -7.05     13.37 o
  -6  -5  11        0.86        3.46     11.16 o
  -5  -5  11        4.71       -5.63      9.13 o
  -4  -5  11       13.21       11.04      8.82 o
  -3  -5  11        2.77       18.90     18.52 o
  -2  -5  11        3.90       21.61     17.72 o
  -1  -5  11        9.79       22.75     18.26 o
   0  -5  11        7.33       11.00      8.85 o
   1  -5  11        8.26       -2.67      9.23 o
   2  -5  11        2.56        6.39     19.22 o
   3  -5  11        4.45        2.49     11.23 o
   4  -5  11       20.93       21.55     13.02 o
   5  -5  11       13.26       22.17     14.17 o
  -8  -4  11       16.64       20.24     17.17 o
  -7  -4  11       32.69       17.04     14.64 o
  -6  -4  11       10.51       11.77     10.61 o
  -5  -4  11       17.30       27.38     13.14 o
  -4  -4  11       60.84       66.75     21.86 o
  -3  -4  11       27.49       17.30      8.95 o
  -2  -4  11      143.93      153.70     11.48 o
  -1  -4  11      162.52      154.31     16.16 o
   0  -4  11       44.29       37.89     14.81 o
   1  -4  11       22.65       13.65      9.71 o
   2  -4  11       40.46       38.50     14.20 o
   3  -4  11       11.71       15.46     11.22 o
   4  -4  11       28.67       36.24     13.02 o
   5  -4  11       11.01       25.38     12.92 o
   6  -4  11       10.32       33.35     17.26 o
   7  -4  11        3.56       -1.46     28.95 o
  -9  -3  11        0.89       -7.67     19.42 o
  -8  -3  11        4.78        5.10     17.71 o
  -7  -3  11       21.62        8.37      8.36 o
  -6  -3  11       57.19       45.38     14.00 o
  -5  -3  11        8.44        0.91      7.15 o
  -4  -3  11       10.48        3.57      6.54 o
  -3  -3  11       23.78       29.22      7.24 o
  -2  -3  11       10.94       14.98      6.31 o
  -1  -3  11        0.62        5.43      5.71 o
   0  -3  11       14.08       20.16      6.40 o
   1  -3  11       28.07       24.45      9.18 o
   2  -3  11       86.31       90.17     17.39 o
   3  -3  11      436.30      387.80     17.98 o
   4  -3  11       78.85       70.19     10.46 o
   5  -3  11        5.93        2.04      4.57 o
   6  -3  11       18.71       10.58      6.01 o
   7  -3  11        0.38       -1.36      6.38 o
   8  -3  11        2.54        3.86      8.47 o
 -10  -2  11       13.71       -5.17     17.16 o
  -9  -2  11       13.34       13.72     19.51 o
  -8  -2  11       65.45       82.15     22.67 o
  -7  -2  11       70.21       91.65     21.00 o
  -6  -2  11       69.17       65.77     10.16 o
  -5  -2  11      120.69      121.97     19.25 o
  -4  -2  11        2.97        5.45      4.84 o
  -3  -2  11       85.82       79.27      9.41 o
  -2  -2  11      296.27      304.25     11.29 o
  -1  -2  11      580.31      577.07     15.37 o
   0  -2  11       85.18       90.92     10.47 o
   1  -2  11      126.35      129.61      9.74 o
   2  -2  11      126.38      131.64      6.29 o
   3  -2  11      249.29      247.99      9.08 o
   4  -2  11       63.16       70.49      8.75 o
   5  -2  11       15.89       12.63      6.41 o
   6  -2  11       41.07       34.08      8.30 o
   7  -2  11       36.06       59.64     23.50 o
 -10  -1  11        4.24       -4.67     18.16 o
  -9  -1  11        1.55        5.18     17.55 o
  -8  -1  11        2.56        2.74     14.76 o
  -7  -1  11       24.97       -7.31     11.94 o
  -6  -1  11       12.11       17.90      6.66 o
  -5  -1  11       60.99       46.98      6.79 o
  -4  -1  11       29.77       47.01      6.26 o
  -3  -1  11       63.83       63.41      6.29 o
  -2  -1  11      141.84      158.21      7.79 o
  -1  -1  11      501.18      492.78     13.81 o
   0  -1  11      199.20      219.65      7.54 o
   1  -1  11       39.24       56.91      5.31 o
   2  -1  11      493.37      513.72     13.67 o
   3  -1  11        2.07        8.35      4.65 o
   4  -1  11      197.89      192.96     10.40 o
   5  -1  11       20.50       14.93      6.58 o
   6  -1  11        0.34       -3.25      6.63 o
   7  -1  11       16.90       18.39     11.82 o
   8  -1  11       20.72       23.28     13.32 o
 -10   0  11        0.02        0.09     19.35 o
  -9   0  11       13.69       31.83     18.50 o
  -8   0  11      100.39      109.93     15.84 o
  -7   0  11       95.35       80.48     13.96 o
  -6   0  11      406.23      453.70     24.02 o
  -5   0  11      283.04      296.61     12.74 o
  -4   0  11       11.83       14.93      5.68 o
  -3   0  11       12.09       13.96      4.20 o
  -2   0  11      398.83      416.83      9.97 o
  -1   0  11      476.69      518.93     12.34 o
   0   0  11      958.65     1073.52     23.15 o
   1   0  11       95.73       83.16      6.19 o
   2   0  11        6.92        5.77      5.27 o
   3   0  11        0.63       -4.87      5.22 o
   4   0  11       90.14       69.42      8.64 o
   5   0  11       19.01       24.89      6.99 o
   6   0  11      148.40      147.03     13.98 o
   7   0  11      224.63      240.76     21.45 o
   8   0  11       28.10       27.65     21.64 o
   9   0  11        1.20        5.62     28.69 o
 -10   1  11        4.23      -13.09     16.78 o
  -9   1  11        1.56        1.71     12.29 o
  -8   1  11        2.52       -5.50     10.98 o
  -7   1  11       24.99        0.85     10.81 o
  -6   1  11       12.19       20.54     10.09 o
  -5   1  11       60.94       70.57     10.59 o
  -4   1  11       29.85       30.11      4.81 o
  -3   1  11       64.47       70.28      5.36 o
  -2   1  11      143.15      148.47      7.68 o
  -1   1  11      502.03      507.97     13.86 o
   0   1  11      200.90      219.19      7.87 o
   1   1  11       38.42       43.54      4.74 o
   2   1  11      493.88      524.01     15.40 o
   3   1  11        2.15        7.88      5.89 o
   4   1  11      197.54      179.51     12.35 o
   5   1  11       19.81       20.63     10.08 o
   6   1  11        0.29        1.69     17.53 o
   7   1  11       17.40       -6.98     10.83 o
   8   1  11       21.22       31.51     23.06 o
   9   1  11        2.74       -7.14     25.02 o
 -10   2  11       13.21       16.48     20.24 o
  -9   2  11       12.92       16.70     14.12 o
  -8   2  11       66.22       76.14     15.21 o
  -7   2  11       71.28       57.94     13.07 o
  -6   2  11       72.78       62.20     12.32 o
  -5   2  11      124.89      164.74     14.42 o
  -4   2  11        2.13       -0.63      5.52 o
  -3   2  11       81.10       81.62      8.09 o
  -2   2  11      297.19      315.68     10.76 o
  -1   2  11      585.20      575.53     15.11 o
   0   2  11       86.93       83.73      6.17 o
   1   2  11      123.82      124.63      9.58 o
   2   2  11      124.49      122.01      8.11 o
   3   2  11      247.10      239.29     11.42 o
   4   2  11       59.97       63.37     17.61 o
   5   2  11       15.44       26.54     11.38 o
   6   2  11       42.05       54.42     13.72 o
   7   2  11       36.45       58.53     14.39 o
   8   2  11        9.47        1.89     12.86 o
   9   2  11        8.61        5.87     13.85 o
  -9   3  11        0.89       -9.01     13.71 o
  -8   3  11        4.76       -6.33     14.37 o
  -7   3  11       21.64        2.61     10.86 o
  -6   3  11       57.18       56.13     11.88 o
  -5   3  11        8.44        3.93      8.50 o
  -4   3  11       10.37        7.16      9.40 o
  -3   3  11       23.83       23.03      5.42 o
  -2   3  11       10.98        4.57      4.13 o
  -1   3  11        0.64       -1.44      5.47 o
   0   3  11       13.82       21.71      5.48 o
   1   3  11       28.09       22.36      6.17 o
   2   3  11       85.51       69.29     10.51 o
   3   3  11      437.04      418.10     22.01 o
   4   3  11       79.76       68.33     12.34 o
   5   3  11        5.81        3.48     10.38 o
   6   3  11       18.35        6.80     13.84 o
   7   3  11        0.32        4.54     13.52 o
   8   3  11        2.40        5.39     16.33 o
  -8   4  11       16.48      -11.67     11.67 o
  -7   4  11       31.93       16.01     13.45 o
  -6   4  11       10.17       -2.33     14.52 o
  -5   4  11       16.97       31.46     11.90 o
  -4   4  11       60.45       69.75      8.84 o
  -3   4  11       27.24        7.60     18.10 o
  -2   4  11      142.81      126.26     22.68 o
  -1   4  11      163.87      159.56      8.06 o
   0   4  11       44.82       45.15      7.97 o
   1   4  11       22.02       29.51      8.30 o
   2   4  11       40.83       39.75      9.83 o
   3   4  11       12.63        5.35     12.18 o
   4   4  11       29.11       19.40     10.72 o
   5   4  11       10.55        7.62     11.19 o
   6   4  11        9.64        6.59     12.79 o
   7   4  11        3.63       23.96     14.16 o
  -7   5  11        1.50       -5.51     25.50 o
  -6   5  11        0.84       -2.92     11.22 o
  -4   5  11       13.28       30.48     20.25 o
  -3   5  11        2.82       -1.66     19.74 o
  -2   5  11        3.86        1.48     17.76 o
  -1   5  11        9.78       -1.80     16.28 o
   0   5  11        7.49        3.40     10.91 o
   1   5  11        8.40       17.87      7.74 o
   2   5  11        2.63       13.47     17.42 o
   3   5  11        4.54        0.55      9.25 o
   4   5  11       21.28       15.55     26.28 o
   5   5  11       13.44       27.96     13.40 o
  -4   6  11        6.14        1.73     23.21 o
  -3   6  11       10.13       26.78     21.74 o
  -2   6  11        7.46       -6.83     20.05 o
  -1   6  11        2.09       14.87     20.55 o
   0   6  11        8.90      -18.48     18.48 o
   1   6  11       16.85       21.55      9.07 o
   2   6  11        0.30       21.70      9.98 o
   3   6  11        2.61        0.49     28.14 o
  -3  -6  12        0.19        2.25     19.39 o
  -2  -6  12        2.02        2.75     19.51 o
  -1  -6  12        3.19        6.82     20.20 o
   0  -6  12        0.00       -9.14     19.30 o
   1  -6  12        3.42       -2.03     10.42 o
   2  -6  12       16.55       21.38     17.73 o
  -6  -5  12       17.81       22.07     11.33 o
  -5  -5  12        3.78        1.83      9.65 o
  -4  -5  12        3.61        2.13      8.70 o
  -3  -5  12       12.41       -7.75     17.25 o
  -2  -5  12       17.21       17.12     18.90 o
  -1  -5  12       23.41       34.86     20.13 o
   0  -5  12       10.00        5.84      8.55 o
   1  -5  12        9.87       15.27     20.14 o
   2  -5  12       13.33        8.81     10.62 o
   3  -5  12       20.72       12.65     11.43 o
   4  -5  12       11.71       29.76     13.68 o
   5  -5  12        1.57        1.52     13.48 o
  -7  -4  12        1.55      -10.62     10.62 o
  -6  -4  12        4.50       -6.82      9.92 o
  -5  -4  12        1.72        6.05      9.86 o
  -4  -4  12        0.26       -1.90     16.30 o
  -3  -4  12       16.80       25.03      7.94 o
  -2  -4  12       29.94       21.86      9.90 o
  -1  -4  12        5.19        2.43      8.67 o
   0  -4  12       11.12       13.06      8.04 o
   1  -4  12        9.54       16.50      9.42 o
   2  -4  12      113.84      134.96     15.74 o
   3  -4  12       23.84       32.56     11.63 o
   4  -4  12        4.87        2.95     11.13 o
   5  -4  12       13.84       13.27     12.64 o
   6  -4  12       12.01       15.49     13.06 o
   7  -4  12        2.88       -3.99     22.69 o
  -9  -3  12       36.32      -18.37     19.04 o
  -8  -3  12       12.06      -16.56     16.56 o
  -7  -3  12        6.82        8.78     10.64 o
  -6  -3  12        1.16       -0.36      7.72 o
  -5  -3  12       26.58       39.47      8.86 o
  -4  -3  12       48.31       27.75      8.90 o
  -3  -3  12      207.95      207.74     13.16 o
  -2  -3  12      185.05      182.19     11.94 o
  -1  -3  12      276.96      293.22     14.21 o
   0  -3  12       56.84       68.52     11.30 o
   1  -3  12       97.18       95.09     10.05 o
   2  -3  12      268.33      248.63     14.68 o
   3  -3  12       84.78       88.13     10.88 o
   4  -3  12        3.00       13.64      9.38 o
   5  -3  12       48.49       56.95      5.86 o
   6  -3  12       27.28       17.43      6.27 o
   7  -3  12       11.41        7.24      6.91 o
   8  -3  12        9.33        4.05      8.52 o
 -10  -2  12        3.05        0.35     20.70 o
  -9  -2  12       16.42       39.85     21.59 o
  -8  -2  12       44.90       50.93     20.60 o
  -7  -2  12       94.98       77.37     17.65 o
  -6  -2  12       12.10        6.49      7.44 o
  -5  -2  12       86.31       60.57      9.43 o
  -4  -2  12       72.75       62.24      6.81 o
  -3  -2  12        6.15        9.85      4.82 o
  -2  -2  12       44.38       47.23     10.37 o
  -1  -2  12      225.42      231.85     16.76 o
   0  -2  12       43.50       33.33      5.46 o
   1  -2  12      203.39      203.98     15.26 o
   2  -2  12      436.61      431.19     11.43 o
   3  -2  12      412.91      389.49     17.19 o
   4  -2  12       71.59       74.51      7.09 o
   5  -2  12        3.94       10.29      6.60 o
   6  -2  12       31.62       30.34     14.92 o
   7  -2  12        7.26       11.04     18.43 o
 -10  -1  12       16.47       19.79     21.34 o
  -9  -1  12       45.75       55.08     21.63 o
  -8  -1  12       29.57       30.76     18.18 o
  -7  -1  12       50.57       70.88     19.99 o
  -6  -1  12      287.56      296.99     15.04 o
  -5  -1  12      130.64      140.56     10.86 o
  -4  -1  12        6.95        4.30      5.22 o
  -3  -1  12      177.35      184.10      9.00 o
  -2  -1  12       48.93       54.17      6.38 o
  -1  -1  12      170.13      173.65      8.40 o
   0  -1  12      236.85      241.50      8.25 o
   1  -1  12       50.87       61.42      5.67 o
   2  -1  12      183.54      166.87      9.73 o
   3  -1  12       95.88      113.00      8.18 o
   4  -1  12        5.62        7.09      5.85 o
   5  -1  12       30.31       30.55      7.07 o
   6  -1  12       15.27        9.21     12.34 o
   7  -1  12       25.50       31.73     22.33 o
   8  -1  12       28.66       44.62     14.99 o
 -10   0  12        2.06       -5.92     17.94 o
  -9   0  12        0.04        1.89     15.69 o
  -8   0  12        2.44        5.99     14.67 o
  -7   0  12       10.18        1.09     10.33 o
  -6   0  12       29.22       39.37      7.66 o
  -5   0  12       13.55        6.46      5.59 o
  -4   0  12      104.57      105.11      7.42 o
  -3   0  12        6.23        2.93      4.01 o
  -2   0  12       30.19       32.05      4.23 o
  -1   0  12      204.57      200.47      7.62 o
   0   0  12      270.07      256.68      9.85 o
   1   0  12      352.40      345.88     12.84 o
   2   0  12       36.79       49.17      7.08 o
   3   0  12       10.13       11.89      6.20 o
   4   0  12       15.70       26.05     10.42 o
   5   0  12       14.72        5.61      6.96 o
   6   0  12       12.50       18.21     11.33 o
   7   0  12        3.37       -6.62     11.07 o
   8   0  12       74.84       76.90     32.08 o
   9   0  12        6.02       17.38     15.16 o
 -10   1  12       15.81        5.27     19.33 o
  -9   1  12       45.24       72.42     21.86 o
  -8   1  12       30.02       34.37     29.12 o
  -7   1  12       51.91       36.30     12.28 o
  -6   1  12      289.83      259.38     19.40 o
  -5   1  12      129.75      153.54     21.99 o
  -4   1  12        7.51        9.01      4.38 o
  -3   1  12      170.70      175.14      9.02 o
  -2   1  12       46.81       50.76      5.86 o
  -1   1  12      167.49      170.69      8.30 o
   0   1  12      229.00      237.57      8.58 o
   1   1  12       47.45       46.55      5.01 o
   2   1  12      187.05      161.07      9.12 o
   3   1  12       92.02       95.36      9.52 o
   4   1  12        5.17        9.08      6.90 o
   5   1  12       30.91       18.47     10.89 o
   6   1  12       14.91        8.05     11.21 o
   7   1  12       25.55       11.54     12.09 o
   8   1  12       28.65       32.88     14.40 o
   9   1  12        7.14       32.84     17.03 o
 -10   2  12        2.96       -5.83     19.08 o
  -9   2  12       16.25        7.22     13.09 o
  -8   2  12       44.66       52.17     14.07 o
  -7   2  12       94.54       79.66     14.41 o
  -6   2  12       11.54       29.83     11.39 o
  -5   2  12       85.15       92.39     12.25 o
  -4   2  12       73.75       65.92      5.77 o
  -3   2  12        6.75        1.78      5.41 o
  -2   2  12       42.38       67.84      9.52 o
  -1   2  12      223.04      221.94      9.52 o
   0   2  12       44.83       49.14      5.83 o
   1   2  12      201.28      219.93     19.64 o
   2   2  12      434.93      417.73     14.67 o
   3   2  12      413.05      383.77     20.71 o
   4   2  12       71.19       40.44     12.06 o
   5   2  12        3.72        1.57     10.46 o
   6   2  12       33.14       25.17     12.34 o
   7   2  12        7.71      -12.91     14.41 o
   8   2  12        3.29        9.90     13.41 o
  -9   3  12       36.55       38.81     16.01 o
  -8   3  12       12.00       31.78     13.61 o
  -7   3  12        6.38        3.51     10.44 o
  -6   3  12        1.01      -15.47     23.06 o
  -5   3  12       28.33       11.24     14.62 o
  -4   3  12       46.71       37.01      9.17 o
  -3   3  12      207.10      211.02     10.75 o
  -2   3  12      187.78      170.11      9.29 o
  -1   3  12      279.57      235.36     19.27 o
   0   3  12       58.07       65.63      7.10 o
   1   3  12       99.22      118.00     11.87 o
   2   3  12      268.54      279.66     21.79 o
   3   3  12       86.71       91.22     12.51 o
   4   3  12        3.28        2.13      9.72 o
   5   3  12       48.20       54.61     13.16 o
   6   3  12       27.34       22.72     13.25 o
   7   3  12       11.73       13.82     12.89 o
   8   3  12        9.49       11.76     40.76 o
  -8   4  12       18.62       -1.36     13.01 o
  -7   4  12        1.56      -12.39     12.39 o
  -6   4  12        4.29       -8.96      8.96 o
  -5   4  12        1.88       -7.32      7.32 o
  -4   4  12        0.29       -6.82      6.82 o
  -3   4  12       16.77       23.11      8.07 o
  -2   4  12       29.12       18.01      4.62 o
  -1   4  12        5.64       11.61      6.66 o
   0   4  12       11.82       10.54      7.19 o
   1   4  12        9.82       28.74      8.84 o
   2   4  12      113.97      104.71     12.78 o
   3   4  12       24.56       11.39      9.64 o
   4   4  12        5.26       15.17     10.22 o
   5   4  12       14.11       21.09     12.38 o
   6   4  12       11.44       28.10     13.59 o
   7   4  12        2.63       11.06     16.24 o
  -6   5  12       17.58       -1.66      8.43 o
  -4   5  12        3.31       -6.56     18.81 o
  -3   5  12       12.05       11.19     19.88 o
  -2   5  12       17.91       22.84     19.29 o
  -1   5  12       24.50       10.14     17.61 o
   0   5  12       10.43       14.41      7.46 o
   1   5  12        9.24        5.12      8.23 o
   2   5  12       12.67       24.62      9.69 o
   3   5  12       20.69       34.60     22.72 o
   4   5  12       12.16       23.52     12.20 o
   5   5  12        1.48        7.81     12.21 o
  -3   6  12        0.15      -21.62     21.62 o
  -2   6  12        2.10      -16.82     19.33 o
  -1   6  12        3.13      -19.97     20.36 o
   0   6  12        0.01      -17.73     17.73 o
   1   6  12        3.38        1.16     28.25 o
   2   6  12       16.43       53.72     16.23 o
  -3  -6  13        0.67       25.00     22.70 o
  -2  -6  13        1.35       -5.74     19.30 o
  -1  -6  13        3.56        3.70     20.01 o
   0  -6  13        4.05       11.27     21.30 o
   1  -6  13        2.07      -10.21     10.21 o
  -6  -5  13        9.47       14.82     11.85 o
  -5  -5  13        8.87       -4.86      9.49 o
  -4  -5  13        6.40        4.41     13.75 o
  -3  -5  13        5.71       30.90     18.23 o
  -2  -5  13       48.32       69.96     22.56 o
  -1  -5  13       15.59       10.08     16.92 o
   0  -5  13       14.88       18.99     18.47 o
   1  -5  13       16.12       32.50     12.09 o
   2  -5  13       12.54       22.59     11.12 o
   3  -5  13        4.83       17.82     11.86 o
   4  -5  13       13.91       15.66     19.24 o
   5  -5  13        2.93       16.28     23.49 o
  -7  -4  13        4.58        2.49     11.40 o
  -6  -4  13        3.80        6.87     17.21 o
  -5  -4  13        6.18        9.67      9.73 o
  -4  -4  13        5.99       16.60      9.78 o
  -3  -4  13       11.27       12.26      8.48 o
  -2  -4  13       88.98       84.47     10.20 o
  -1  -4  13      123.84      113.64     23.88 o
   0  -4  13        7.99       24.86     15.87 o
   1  -4  13       34.21       28.00     10.64 o
   2  -4  13        5.82        3.74      9.82 o
   3  -4  13        2.57        5.35     14.05 o
   4  -4  13       40.43       68.14     19.06 o
   5  -4  13        3.56       16.10     16.59 o
   6  -4  13        0.83        6.78     12.33 o
  -9  -3  13       30.49       74.61     26.57 o
  -8  -3  13       21.73       -0.66     18.42 o
  -7  -3  13        5.34       14.25     12.00 o
  -6  -3  13       32.70       38.20      9.97 o
  -5  -3  13       42.84       28.69      8.92 o
  -4  -3  13        4.14        1.42      7.33 o
  -3  -3  13        6.96       -6.16      6.16 o
  -2  -3  13       55.31       51.37     10.27 o
  -1  -3  13      126.41      139.96     11.00 o
   0  -3  13      125.25      143.08     20.88 o
   1  -3  13      174.50      154.15     14.95 o
   2  -3  13       63.92       59.82      9.59 o
   3  -3  13       27.80       24.95      8.58 o
   4  -3  13        9.00       16.51      8.84 o
   5  -3  13       33.51       29.49      6.50 o
   6  -3  13       11.38        6.38      5.87 o
   7  -3  13        0.10       -6.42      6.42 o
 -10  -2  13       12.85       29.86     23.45 o
  -9  -2  13       12.64       20.96     20.73 o
  -8  -2  13        2.23      -13.06     15.64 o
  -7  -2  13       12.52        6.85     10.40 o
  -6  -2  13       10.09       10.25      9.50 o
  -5  -2  13       26.40       20.40      8.04 o
  -4  -2  13       18.59       10.71      5.69 o
  -3  -2  13       69.15       71.28      7.43 o
  -2  -2  13      469.47      494.45     14.89 o
  -1  -2  13      460.62      450.88     14.22 o
   0  -2  13       58.16       46.93      6.30 o
   1  -2  13      131.44      104.67     13.17 o
   2  -2  13       91.19       83.93      6.62 o
   3  -2  13       24.93       15.02      4.96 o
   4  -2  13       35.76       43.02      6.37 o
   5  -2  13       12.03        3.71      7.21 o
   6  -2  13        0.08       20.55      9.13 o
 -10  -1  13        6.00       -0.19     19.56 o
  -9  -1  13       28.20       33.16     19.64 o
  -8  -1  13       17.95        7.49     16.69 o
  -7  -1  13        3.42       -9.33      9.33 o
  -6  -1  13       47.89       49.94     10.58 o
  -5  -1  13       29.78       26.54      6.72 o
  -4  -1  13       71.98       66.17      7.37 o
  -3  -1  13       61.11       62.80      6.63 o
  -2  -1  13      269.45      235.53     12.13 o
  -1  -1  13      319.05      321.26     12.49 o
   0  -1  13      425.98      438.35     11.73 o
   1  -1  13      128.26      130.23      7.42 o
   2  -1  13       17.20       25.38      6.19 o
   3  -1  13      142.18      140.70     11.73 o
   4  -1  13      145.41      145.15     10.15 o
   5  -1  13       34.40       24.02      7.23 o
   6  -1  13       27.35       26.80      9.89 o
   7  -1  13       39.14       48.85     12.99 o
   8  -1  13       51.42       66.99     23.63 o
 -10   0  13       22.36        8.04     19.58 o
  -9   0  13        2.40       -4.59     16.19 o
  -8   0  13        2.74      -13.19     13.62 o
  -7   0  13       64.20       52.84     12.85 o
  -6   0  13      153.44      161.73     11.10 o
  -5   0  13        8.25       10.75      5.51 o
  -4   0  13       17.65       15.17      5.42 o
  -3   0  13        0.57       -0.56      4.44 o
  -2   0  13      322.09      307.38      9.95 o
  -1   0  13        5.39        6.08      4.38 o
   0   0  13       91.12       83.55      6.54 o
   1   0  13       40.48       30.48      5.34 o
   2   0  13      342.36      349.21     14.81 o
   3   0  13      362.96      407.84     17.06 o
   4   0  13      104.82       93.00     11.31 o
   5   0  13       97.09       84.07     13.82 o
   6   0  13        2.34       -3.29     12.18 o
   7   0  13       50.00       83.25     18.31 o
   8   0  13        9.00        5.85     20.38 o
   9   0  13        0.08       20.15     15.26 o
 -10   1  13        5.74       -4.50     18.24 o
  -9   1  13       27.85       40.10     19.54 o
  -8   1  13       18.53       10.12     11.74 o
  -7   1  13        3.27       18.06     21.34 o
  -6   1  13       48.72       41.38     11.40 o
  -5   1  13       30.75       37.22      5.94 o
  -4   1  13       75.08       72.14      6.85 o
  -3   1  13       63.15       72.10      8.60 o
  -2   1  13      274.33      247.73     20.04 o
  -1   1  13      318.70      317.86     11.63 o
   0   1  13      424.45      443.15     12.24 o
   1   1  13      125.70      121.99      7.30 o
   2   1  13       17.40       10.24      6.23 o
   3   1  13      140.06      138.09     10.80 o
   4   1  13      147.30      135.32     15.11 o
   5   1  13       36.60       48.82     12.78 o
   6   1  13       27.89       30.94     12.61 o
   7   1  13       39.76       53.73     14.68 o
   8   1  13       52.27       64.49     16.68 o
   9   1  13       32.73       53.83     21.36 o
 -10   2  13       12.76       14.06     20.86 o
  -9   2  13       12.78       13.14     14.70 o
  -8   2  13        2.19       -4.92     12.02 o
  -7   2  13       11.79       17.72     11.64 o
  -6   2  13       10.78       16.30     10.86 o
  -5   2  13       27.39       30.78     18.69 o
  -4   2  13       18.44       13.93      4.63 o
  -3   2  13       68.68       62.73      6.80 o
  -2   2  13      466.02      472.46     16.67 o
  -1   2  13      455.23      439.56     14.01 o
   0   2  13       58.69       70.45      6.65 o
   1   2  13      132.34      140.03      8.64 o
   2   2  13       90.23      105.62      9.74 o
   3   2  13       25.43       40.17     11.50 o
   4   2  13       36.65       42.42     11.33 o
   5   2  13       11.89       20.04     11.51 o
   6   2  13        0.11       -0.20     12.65 o
   7   2  13       10.34       19.77     13.65 o
   8   2  13        2.82        2.35     13.34 o
  -9   3  13       30.65       12.53     14.83 o
  -8   3  13       21.64       19.39     13.01 o
  -7   3  13        5.41       -9.44     16.64 o
  -6   3  13       32.09       41.45     13.67 o
  -5   3  13       43.20       51.86     10.71 o
  -4   3  13        4.62       -4.02      7.46 o
  -3   3  13        6.39        8.81      7.33 o
  -2   3  13       53.24       54.15      6.93 o
  -1   3  13      124.39      124.82      8.79 o
   0   3  13      124.75      142.87     12.96 o
   1   3  13      175.93      182.53     14.50 o
   2   3  13       62.44       50.25     10.88 o
   3   3  13       26.17       15.76      9.76 o
   4   3  13        8.17       13.55     10.46 o
   5   3  13       32.11       36.32     12.98 o
   6   3  13       10.47        7.95     12.03 o
   7   3  13        0.08       10.06     16.10 o
  -8   4  13       13.55       20.80     14.69 o
  -7   4  13        4.51      -10.63     10.63 o
  -6   4  13        3.55       15.98     11.42 o
  -5   4  13        5.91       -6.54      7.53 o
  -4   4  13        6.19       -2.98      7.35 o
  -3   4  13       11.51        6.36      6.34 o
  -2   4  13       89.70       84.03      9.10 o
  -1   4  13      125.62      138.34     20.77 o
   0   4  13        8.11       12.51      7.78 o
   1   4  13       33.50       31.07      9.59 o
   2   4  13        5.68        5.23      8.65 o
   3   4  13        2.37       -6.97     10.34 o
   4   4  13       40.28       56.37     23.04 o
   5   4  13        3.61       -5.00     11.05 o
   6   4  13        0.80       10.27     13.49 o
  -6   5  13        9.50       24.11     27.71 o
  -5   5  13        8.76        6.29     21.65 o
  -4   5  13        6.71       -3.16     20.30 o
  -3   5  13        5.84       16.23     20.69 o
  -2   5  13       47.68       57.62     22.10 o
  -1   5  13       15.29       11.54     18.65 o
   0   5  13       15.28       10.15      7.70 o
   1   5  13       16.91       14.44      8.73 o
   2   5  13       13.34       16.89      9.89 o
   3   5  13        5.02        0.72     14.03 o
   4   5  13       13.78       17.87     23.57 o
   5   5  13        2.90       18.42     13.40 o
  -3   6  13        0.71       14.73     24.11 o
  -2   6  13        1.46      -22.71     22.71 o
  -1   6  13        3.67       11.76     20.84 o
   0   6  13        4.16        2.25     21.48 o
   1   6  13        1.97       15.28     10.08 o
  -2  -6  14       31.28       17.08     21.14 o
  -1  -6  14       22.36       25.49     23.54 o
   0  -6  14        4.97      -15.67     15.67 o
  -6  -5  14        7.09        1.10     11.93 o
  -5  -5  14        4.31       -2.20     11.95 o
  -4  -5  14        1.19        1.05      9.60 o
  -3  -5  14        5.55       18.10     19.92 o
  -2  -5  14        0.75        5.90     18.69 o
  -1  -5  14        1.10       12.33     18.19 o
   0  -5  14        0.26       -7.23     16.23 o
   1  -5  14        9.69       -3.27      9.83 o
   2  -5  14        1.90       -2.82     23.53 o
   3  -5  14        3.26       12.29     12.58 o
   4  -5  14        5.90        6.11     13.32 o
  -7  -4  14        4.72       12.78     12.21 o
  -6  -4  14       15.30       18.47     12.04 o
  -5  -4  14       12.76        8.92     10.78 o
  -4  -4  14       15.00        6.57      9.70 o
  -3  -4  14       19.00       11.75      9.92 o
  -2  -4  14       59.54       59.72     19.15 o
  -1  -4  14       17.19       55.63     18.71 o
   0  -4  14       36.17       33.87     17.01 o
   1  -4  14       52.52       68.17     12.57 o
   2  -4  14       28.12       39.60     12.41 o
   3  -4  14        5.70       22.68     11.97 o
   4  -4  14       40.35       46.29     13.91 o
   5  -4  14       25.25       24.53     13.09 o
   6  -4  14        8.28        5.24     12.68 o
  -8  -3  14        1.14       16.68     18.45 o
  -7  -3  14        0.05        0.48     11.12 o
  -6  -3  14        1.76       12.29      8.50 o
  -5  -3  14       46.90       45.75      9.88 o
  -4  -3  14       16.33        8.49     14.80 o
  -3  -3  14       67.69       70.05      9.68 o
  -2  -3  14       99.68       82.95     12.25 o
  -1  -3  14      250.19      236.13     14.15 o
   0  -3  14       24.99       25.52     13.17 o
   1  -3  14      111.73      128.25     14.77 o
   2  -3  14       72.13       64.09     10.12 o
   3  -3  14       35.31       29.64      8.65 o
   4  -3  14        2.82        2.75      9.84 o
   5  -3  14        1.14       -8.44      8.78 o
   6  -3  14        6.19       -1.92      5.59 o
   7  -3  14        2.00       -1.42      6.65 o
  -9  -2  14       19.89       47.85     23.48 o
  -8  -2  14       12.68        6.56     17.02 o
  -7  -2  14       41.68       56.36     13.33 o
  -6  -2  14       12.13       11.62     13.76 o
  -5  -2  14      129.69      140.62     12.26 o
  -4  -2  14      147.57      143.18     12.56 o
  -3  -2  14       30.88       28.66      6.33 o
  -2  -2  14       38.79       39.18      6.41 o
  -1  -2  14      129.70      133.75      8.66 o
   0  -2  14      159.99      144.96      8.86 o
   1  -2  14      331.53      319.53     17.61 o
   2  -2  14       31.40       31.84      5.29 o
   3  -2  14        5.38        2.93      4.65 o
   4  -2  14       49.51       42.00      7.23 o
   5  -2  14       33.03       32.50     10.40 o
   6  -2  14       14.81       23.86      9.35 o
 -10  -1  14        4.50       -5.40     19.79 o
  -9  -1  14        1.79      -13.09     16.55 o
  -8  -1  14       20.34        7.41     16.08 o
  -7  -1  14       24.61       21.47      9.72 o
  -6  -1  14        5.11        5.42      8.68 o
  -5  -1  14        2.33        0.04      5.92 o
  -4  -1  14       41.73       42.44      7.62 o
  -3  -1  14      151.87      167.66      9.45 o
  -2  -1  14      195.65      187.11      9.65 o
  -1  -1  14      128.48      139.88      8.44 o
   0  -1  14       31.54       36.74      6.12 o
   1  -1  14      196.20      200.22     18.04 o
   2  -1  14       26.94       33.62      6.69 o
   3  -1  14       88.51       80.66      8.95 o
   4  -1  14       22.56       17.13      7.57 o
   5  -1  14       30.07       23.23      9.61 o
   6  -1  14       31.74       37.36     10.87 o
   7  -1  14        1.04       12.63     15.87 o
   8  -1  14        2.07       42.81     21.56 o
 -10   0  14       23.57       28.14     22.25 o
  -9   0  14       13.56       21.01     18.25 o
  -8   0  14       17.02        8.56     15.85 o
  -7   0  14       11.26       20.27     11.76 o
  -6   0  14       36.78       33.14      7.76 o
  -5   0  14       76.45       68.59     17.39 o
  -4   0  14      326.26      329.99     12.62 o
  -3   0  14       24.74       29.78      5.64 o
  -2   0  14        0.37       -1.39      3.96 o
  -1   0  14      127.37      130.76      7.86 o
   0   0  14      438.49      428.08     13.52 o
   1   0  14        7.86        7.03      4.90 o
   2   0  14        0.15       -4.56      5.35 o
   3   0  14       32.71       39.30      9.19 o
   4   0  14       96.84       87.23     10.13 o
   5   0  14      107.34      119.52     22.17 o
   6   0  14       57.24       56.72     15.59 o
   7   0  14       39.39       27.68     13.59 o
   8   0  14       80.21      119.24     19.60 o
 -10   1  14        4.55       -9.71     17.87 o
  -9   1  14        1.71        6.50     16.91 o
  -8   1  14       20.07       21.03     13.52 o
  -7   1  14       24.25       29.10     12.11 o
  -6   1  14        5.31        3.41     11.09 o
  -5   1  14        2.46       -5.18      5.18 o
  -4   1  14       42.20       41.86      6.29 o
  -3   1  14      151.32      162.38     10.32 o
  -2   1  14      195.05      184.16      9.59 o
  -1   1  14      128.01      123.99      8.27 o
   0   1  14       31.42       33.16      5.19 o
   1   1  14      196.09      196.83      8.79 o
   2   1  14       26.95       38.34      7.60 o
   3   1  14       88.54       91.59     12.20 o
   4   1  14       22.43       24.12     17.37 o
   5   1  14       30.19       28.61     11.78 o
   6   1  14       31.99       30.64     18.64 o
   7   1  14        1.02        2.19     17.86 o
   8   1  14        2.07       17.44     14.10 o
  -9   2  14       19.51       15.34     14.20 o
  -8   2  14       13.15       16.17     13.40 o
  -7   2  14       42.11       23.70     18.69 o
  -6   2  14       11.27        9.25     11.94 o
  -5   2  14      129.04      160.63     27.29 o
  -4   2  14      150.85      161.74      9.33 o
  -3   2  14       33.54       31.25      6.51 o
  -2   2  14       40.78       53.00      6.50 o
  -1   2  14      130.84      137.51      8.46 o
   0   2  14      161.30      154.77      9.01 o
   1   2  14      332.60      337.74     15.60 o
   2   2  14       34.20       29.71      9.97 o
   3   2  14        6.34       25.79     10.04 o
   4   2  14       49.75       59.12     24.69 o
   5   2  14       33.16       30.50     11.97 o
   6   2  14       15.50       17.96     17.83 o
   7   2  14       28.08       32.26     13.84 o
   8   2  14       25.69       53.30     16.84 o
  -9   3  14        6.88       26.49     15.24 o
  -8   3  14        1.20       -0.84     12.17 o
  -7   3  14        0.05      -10.70     10.70 o
  -6   3  14        1.82        7.97     12.31 o
  -5   3  14       47.24       56.48     11.90 o
  -4   3  14       16.53       15.78      8.35 o
  -3   3  14       67.94       73.09     10.40 o
  -2   3  14       99.54      101.19     11.29 o
  -1   3  14      249.82      241.96     16.04 o
   0   3  14       24.92       34.27      9.27 o
   1   3  14      112.18      125.61     12.95 o
   2   3  14       72.41       94.60     20.29 o
   3   3  14       35.28       20.67     13.16 o
   4   3  14        2.85       13.68     10.90 o
   5   3  14        1.18        5.44     10.79 o
   6   3  14        6.21        4.00     18.28 o
   7   3  14        1.95       14.15     13.42 o
  -8   4  14        5.50       -2.10     13.24 o
  -7   4  14        4.94        2.03     11.76 o
  -6   4  14       15.39        0.52     10.94 o
  -5   4  14       12.77       19.03      9.48 o
  -4   4  14       14.31       19.88      8.82 o
  -3   4  14       18.51       12.42     11.66 o
  -2   4  14       57.82       72.62     22.35 o
  -1   4  14       17.25       32.25     13.36 o
   0   4  14       37.22       36.35     10.58 o
   1   4  14       52.54       62.70     11.23 o
   2   4  14       27.85       40.64     15.72 o
   3   4  14        5.84       22.01     10.84 o
   4   4  14       39.10       57.36     13.39 o
   5   4  14       24.36       22.69     27.12 o
   6   4  14        7.69        4.29     13.19 o
  -6   5  14        6.98      -11.24     25.80 o
  -5   5  14        4.27      -20.97     20.97 o
  -4   5  14        1.23       -4.80     21.30 o
  -3   5  14        5.55       19.03     22.08 o
  -2   5  14        0.76      -12.91     19.75 o
  -1   5  14        1.09       -7.22      7.22 o
   0   5  14        0.25        0.33      7.91 o
   1   5  14        9.72       31.66     10.12 o
   2   5  14        1.91       -5.07     10.76 o
   3   5  14        3.28        7.92     11.45 o
   4   5  14        5.95        7.99     25.46 o
  -2   6  14       31.19      -20.88     20.88 o
  -1   6  14       21.98      -14.70     20.94 o
   0   6  14        4.95      -20.07     20.07 o
  -5  -5  15        2.20        4.71     16.54 o
  -4  -5  15        9.57        0.96     10.29 o
  -3  -5  15       14.19       19.02     19.33 o
  -2  -5  15       17.45       10.36     18.42 o
  -1  -5  15        5.40       -8.21     17.52 o
   0  -5  15       15.46      -12.48     17.40 o
   1  -5  15       18.19       12.44     17.16 o
   2  -5  15       14.81       15.47     15.26 o
   3  -5  15        9.05        0.34     19.61 o
   4  -5  15        4.28       13.96     13.96 o
  -7  -4  15        0.96       17.87     18.90 o
  -6  -4  15        1.25       -3.21     11.25 o
  -5  -4  15        1.31        5.43     14.91 o
  -4  -4  15        1.49        0.10     10.30 o
  -3  -4  15        6.47        8.13     10.11 o
  -2  -4  15        7.67       11.71      9.94 o
  -1  -4  15        6.91        3.30     13.64 o
   0  -4  15        6.56       21.75     17.37 o
   1  -4  15        1.11       12.68     16.95 o
   2  -4  15        3.41       14.76     10.80 o
   3  -4  15        9.52       29.68     32.22 o
   4  -4  15        3.22       -7.68     11.31 o
   5  -4  15        7.31      -11.18     11.18 o
   6  -4  15        2.07       -9.94     13.66 o
  -8  -3  15        5.66      -11.44     11.44 o
  -7  -3  15        1.71       -2.36     10.74 o
  -6  -3  15       15.97       16.40     12.26 o
  -5  -3  15        5.49        0.16      8.14 o
  -4  -3  15       18.26       30.75      9.21 o
  -3  -3  15       72.16       63.76     16.39 o
  -2  -3  15       81.37       76.01     10.18 o
  -1  -3  15        5.24        1.03      7.06 o
   0  -3  15      232.76      235.71     41.80 o
   1  -3  15       26.68       29.21     10.23 o
   2  -3  15       19.39       17.30      8.49 o
   3  -3  15       65.79       83.44     18.31 o
   4  -3  15       14.31       13.41     11.17 o
   5  -3  15       23.66       27.39     12.20 o
   6  -3  15       14.81        2.13      8.71 o
   7  -3  15        9.63        2.58      6.82 o
  -9  -2  15        2.38      -16.18     18.65 o
  -8  -2  15       15.85        0.59     18.00 o
  -7  -2  15       13.96       12.84     11.45 o
  -6  -2  15        5.98       -7.60      8.45 o
  -5  -2  15       23.97       13.47     21.52 o
  -4  -2  15       40.72       49.22      8.88 o
  -3  -2  15       34.72       53.77     17.37 o
  -2  -2  15       77.44       73.19      9.96 o
  -1  -2  15       21.40       13.77      5.80 o
   0  -2  15      172.70      167.93     12.12 o
   1  -2  15      192.01      176.66     12.24 o
   2  -2  15      164.19      148.71      8.11 o
   3  -2  15      152.06      165.82     10.76 o
   4  -2  15       31.51       26.30      6.84 o
   5  -2  15       33.48       30.04      7.72 o
   6  -2  15       12.51       26.60      9.45 o
 -10  -1  15        6.06       -3.70     19.71 o
  -9  -1  15       12.06        0.74     17.53 o
  -8  -1  15       38.58       62.49     22.35 o
  -7  -1  15       19.27       29.12     33.42 o
  -6  -1  15       33.84       29.64     17.32 o
  -5  -1  15      121.46      138.01     16.90 o
  -4  -1  15      161.08      162.60     11.59 o
  -3  -1  15       76.49       79.94      7.76 o
  -2  -1  15       44.96       43.56      8.57 o
  -1  -1  15      107.45      114.15      8.30 o
   0  -1  15      498.11      525.75     13.75 o
   1  -1  15       74.69       64.01      6.71 o
   2  -1  15       42.58       43.44      7.39 o
   3  -1  15       19.44       17.56      7.54 o
   4  -1  15       14.27       24.74      8.10 o
   5  -1  15       23.34       17.70      8.34 o
   6  -1  15       21.27       24.18     15.71 o
   7  -1  15       24.69       23.24     17.66 o
 -10   0  15        0.03      -14.68     17.91 o
  -9   0  15        2.82      -16.25     16.25 o
  -8   0  15       23.88       25.84     19.08 o
  -7   0  15       46.02       49.76     18.53 o
  -6   0  15       31.20       26.98      7.94 o
  -5   0  15      114.14      128.67     12.15 o
  -4   0  15      118.67      115.38      8.64 o
  -3   0  15       31.58       44.44      6.52 o
  -2   0  15       38.71       40.33      5.44 o
  -1   0  15       82.04       80.51      8.30 o
   0   0  15       74.86       75.56      6.99 o
   1   0  15       61.23       74.02      7.40 o
   2   0  15        4.20        8.12      8.75 o
   3   0  15        7.58        4.69     10.18 o
   4   0  15       92.12       86.73     10.46 o
   5   0  15        7.58       12.87     10.94 o
   6   0  15        1.94        5.84     11.67 o
   7   0  15        0.42       18.23     13.29 o
   8   0  15       13.08       37.48     16.21 o
 -10   1  15        6.01       -0.64     20.45 o
  -9   1  15       12.37       15.26     17.71 o
  -8   1  15       38.92       59.08     19.70 o
  -7   1  15       18.23       21.11     22.47 o
  -6   1  15       34.23       33.24     11.78 o
  -5   1  15      121.55      131.14      9.52 o
  -4   1  15      163.43      157.71     10.36 o
  -3   1  15       77.79       85.76      6.83 o
  -2   1  15       42.63       43.94      6.65 o
  -1   1  15      108.00      110.49      8.17 o
   0   1  15      504.24      514.57     14.29 o
   1   1  15       74.82       73.66      7.48 o
   2   1  15       42.35       47.85      8.35 o
   3   1  15       19.00       29.67     13.11 o
   4   1  15       14.81       12.60     10.81 o
   5   1  15       24.10       37.56     12.64 o
   6   1  15       21.67       13.57     23.29 o
   7   1  15       24.92       52.27     15.34 o
   8   1  15       23.26       30.74     16.28 o
  -9   2  15        2.43        5.70     17.74 o
  -8   2  15       16.01       16.06     12.86 o
  -7   2  15       14.08       20.36     12.33 o
  -6   2  15        5.92       17.42     13.29 o
  -5   2  15       23.64       11.48     10.33 o
  -4   2  15       39.91       29.08      6.73 o
  -3   2  15       34.65       43.71     19.33 o
  -2   2  15       77.59       89.61      9.17 o
  -1   2  15       21.16       17.05      6.16 o
   0   2  15      173.26      156.84     11.43 o
   1   2  15      192.86      181.14     19.03 o
   2   2  15      162.12      156.11     15.04 o
   3   2  15      149.65      157.17     15.86 o
   4   2  15       31.70       38.49     11.85 o
   5   2  15       33.84       58.98     13.73 o
   6   2  15       12.15       19.32     12.64 o
   7   2  15        4.23       13.13     14.32 o
  -8   3  15        5.70       10.16     15.21 o
  -7   3  15        1.82        8.54     11.68 o
  -6   3  15       15.18        4.81     12.96 o
  -5   3  15        5.54       14.56     11.37 o
  -4   3  15       18.13       17.95     11.02 o
  -3   3  15       70.53       80.52     11.29 o
  -2   3  15       80.82       96.84     11.71 o
  -1   3  15        6.06        2.51      8.44 o
   0   3  15      232.70      217.65     21.68 o
   1   3  15       26.67       23.95      9.59 o
   2   3  15       17.97       30.57     10.28 o
   3   3  15       65.47       79.71     18.59 o
   4   3  15       14.78        1.28     10.22 o
   5   3  15       23.45       17.53     12.10 o
   6   3  15       14.99       27.40     13.39 o
   7   3  15       10.07       24.98     14.60 o
  -7   4  15        0.98        7.17     13.78 o
  -6   4  15        1.31      -10.50     10.50 o
  -5   4  15        1.34       -1.64      9.38 o
  -4   4  15        1.46        3.44     15.90 o
  -3   4  15        6.52        3.15      7.41 o
  -2   4  15        7.66        8.30      9.02 o
  -1   4  15        6.71       13.09      8.37 o
   0   4  15        6.85        7.69      8.58 o
   1   4  15        1.00       -4.75      8.46 o
   2   4  15        3.18        8.98      9.95 o
   3   4  15        9.73       16.44     11.03 o
   4   4  15        3.42        5.47     11.27 o
   5   4  15        7.62       13.34     12.37 o
   6   4  15        2.21       21.02     21.02 o
  -5   5  15        2.11      -22.06     22.06 o
  -4   5  15        9.30       13.11     23.39 o
  -3   5  15       13.75       13.97     24.12 o
  -2   5  15       17.18       28.66     21.54 o
  -1   5  15        5.61        0.24     10.69 o
   0   5  15       15.46       21.90      9.28 o
   1   5  15       18.20       33.04     10.17 o
   2   5  15       15.06       14.08     13.33 o
   3   5  15        9.20        2.51     32.40 o
   4   5  15        4.28        5.79     12.18 o
  -5  -5  16        2.27       -5.75     29.03 o
  -4  -5  16        6.49       15.99     11.64 o
  -3  -5  16        7.54       18.78     19.80 o
  -2  -5  16       11.24       15.36     20.59 o
  -1  -5  16       17.07       10.13     20.91 o
   0  -5  16        1.77       37.39     21.27 o
   1  -5  16        1.59       -1.88     17.88 o
   2  -5  16        3.44       12.25     11.73 o
   3  -5  16        5.84       11.93     13.36 o
  -7  -4  16        0.50      -12.94     17.34 o
  -6  -4  16        2.87       11.17     12.54 o
  -5  -4  16        5.16       10.91     11.31 o
  -4  -4  16       13.46       36.51     11.92 o
  -3  -4  16        4.00        7.01     10.35 o
  -2  -4  16       32.55       25.84     11.56 o
  -1  -4  16       44.06       56.39     19.82 o
   0  -4  16       10.47        2.03     14.28 o
   1  -4  16        0.81        2.13     17.24 o
   2  -4  16        6.08       26.61     18.12 o
   3  -4  16        0.10        3.01     16.90 o
   4  -4  16        5.59       16.17     12.77 o
   5  -4  16       10.52       15.54     17.60 o
  -8  -3  16       15.10        0.47     21.33 o
  -7  -3  16        6.94       -3.04     11.79 o
  -6  -3  16        0.29        5.75     11.76 o
  -5  -3  16       27.44       24.79      9.46 o
  -4  -3  16       53.72       50.69     12.26 o
  -3  -3  16      116.22      147.85     16.25 o
  -2  -3  16      115.03      142.89     12.45 o
  -1  -3  16       27.88       31.87      8.40 o
   0  -3  16       12.45        7.47      9.99 o
   1  -3  16        4.67       13.47      9.81 o
   2  -3  16        7.91        9.41      9.61 o
   3  -3  16       48.75       32.79      9.90 o
   4  -3  16       47.08       49.30     13.69 o
   5  -3  16       29.41       54.97     14.39 o
   6  -3  16       24.17       18.29      7.66 o
  -9  -2  16        7.13       12.64     21.58 o
  -8  -2  16        6.36       -7.95     17.65 o
  -7  -2  16        2.91       11.74     11.67 o
  -6  -2  16       10.16        9.55     10.22 o
  -5  -2  16       69.51       61.32     18.50 o
  -4  -2  16       63.25       58.50      9.69 o
  -3  -2  16       32.59       41.17      8.49 o
  -2  -2  16       42.87       42.37      8.54 o
  -1  -2  16      152.61      157.34     12.84 o
   0  -2  16       15.30        6.74      6.52 o
   1  -2  16       59.24       75.63     12.29 o
   2  -2  16       42.77       39.79      7.75 o
   3  -2  16       28.16       36.28     13.68 o
   4  -2  16       62.93       47.32     10.51 o
   5  -2  16        5.71        4.76      6.83 o
   6  -2  16        5.39        9.42      9.15 o
   7  -2  16        7.21       -8.64     14.67 o
  -9  -1  16        6.90       14.07     19.77 o
  -8  -1  16       22.32       45.73     21.12 o
  -7  -1  16       19.21       29.99     10.27 o
  -6  -1  16        0.19       -0.33      8.04 o
  -5  -1  16       10.96        5.14      8.08 o
  -4  -1  16       20.02       22.71      7.30 o
  -3  -1  16       88.60       89.33      8.51 o
  -2  -1  16       25.00       25.37      6.31 o
  -1  -1  16       68.34       60.63      7.49 o
   0  -1  16      231.92      240.63     14.92 o
   1  -1  16       96.80       93.12      7.82 o
   2  -1  16       15.83       25.37      6.95 o
   3  -1  16        1.68        2.27      6.69 o
   4  -1  16       28.30        9.84      9.63 o
   5  -1  16       25.27       32.67      9.69 o
   6  -1  16       39.60       58.27     20.89 o
   7  -1  16       26.51       12.52     19.24 o
 -10   0  16        0.30      -16.56     16.56 o
  -9   0  16        2.61        9.03     18.59 o
  -8   0  16       21.47       23.50     18.60 o
  -7   0  16        1.34       -1.31     13.91 o
  -6   0  16        6.69       -6.12      6.82 o
  -5   0  16       30.79       18.12      8.57 o
  -4   0  16      173.00      166.47     11.61 o
  -3   0  16       20.51       31.84      6.69 o
  -2   0  16      141.00      139.88     12.46 o
  -1   0  16      413.61      431.76     14.60 o
   0   0  16      111.81      112.87      8.29 o
   1   0  16       87.98      103.32      8.28 o
   2   0  16       78.50       82.59     15.10 o
   3   0  16       70.26       74.14      9.99 o
   4   0  16        0.15        3.54      9.71 o
   5   0  16       76.26       78.12     14.76 o
   6   0  16       18.83       41.64     23.29 o
   7   0  16        9.27       18.62     14.21 o
   8   0  16        8.25        2.02     18.51 o
  -9   1  16        7.14      -15.75     16.71 o
  -8   1  16       22.56       39.64     19.30 o
  -7   1  16       19.49       29.69     13.19 o
  -6   1  16        0.10       -2.37     11.70 o
  -5   1  16       11.05       -2.01     11.36 o
  -4   1  16       18.80       22.49      8.08 o
  -3   1  16       89.64       78.28      7.79 o
  -2   1  16       24.63       24.61      6.37 o
  -1   1  16       68.33       77.26      7.74 o
   0   1  16      234.85      229.75     13.08 o
   1   1  16       99.92       99.91      8.72 o
   2   1  16       14.82       13.58      7.11 o
   3   1  16        1.31        7.73      9.81 o
   4   1  16       26.98       33.59     11.68 o
   5   1  16       24.68       33.15     12.95 o
   6   1  16       39.42       56.07     15.12 o
   7   1  16       26.51       11.95     21.85 o
   8   1  16        4.83      -16.80     31.72 o
  -9   2  16        7.02        8.76     18.69 o
  -8   2  16        6.33       12.43     13.20 o
  -7   2  16        2.97      -10.42     10.42 o
  -6   2  16       10.78       22.61     14.16 o
  -5   2  16       70.87       52.69     12.23 o
  -4   2  16       63.89       58.10     11.25 o
  -3   2  16       30.99       30.65     10.29 o
  -2   2  16       43.33       51.62     10.50 o
  -1   2  16      154.70      149.00     14.54 o
   0   2  16       16.44       14.73      9.13 o
   1   2  16       57.72       64.31     11.71 o
   2   2  16       41.07       43.13     11.46 o
   3   2  16       27.25       23.31     11.55 o
   4   2  16       62.94       91.08     35.95 o
   5   2  16        5.51       12.54     11.39 o
   6   2  16        5.31       -1.12     12.60 o
   7   2  16        7.29       21.99     14.63 o
  -8   3  16       15.10        8.14     25.07 o
  -7   3  16        7.13       10.12     12.77 o
  -6   3  16        0.38       -8.97     10.32 o
  -5   3  16       26.46       26.34     10.63 o
  -4   3  16       53.97       60.62     27.54 o
  -3   3  16      116.73      108.45     13.25 o
  -2   3  16      115.65      106.69     13.15 o
  -1   3  16       28.35       39.16     13.27 o
   0   3  16       12.75       15.10      9.88 o
   1   3  16        4.13        5.43      8.81 o
   2   3  16        7.29        4.08      9.57 o
   3   3  16       47.80       47.68     17.67 o
   4   3  16       47.30       48.28     18.83 o
   5   3  16       29.23       37.36     13.39 o
   6   3  16       23.86       54.27     15.91 o
  -7   4  16        0.47       -6.40     11.16 o
  -6   4  16        2.72       -7.84     11.77 o
  -5   4  16        5.20        6.78      9.81 o
  -4   4  16       13.49        4.94      8.87 o
  -3   4  16        3.84       -4.93      7.56 o
  -2   4  16       31.47       38.39      9.55 o
  -1   4  16       43.48       50.64     10.65 o
   0   4  16       10.14        7.72      9.28 o
   1   4  16        0.82       13.04      9.38 o
   2   4  16        6.38       12.23     10.79 o
   3   4  16        0.15       -0.37     13.72 o
   4   4  16        5.40       20.20     14.41 o
   5   4  16       10.69       15.64     13.22 o
  -5   5  16        2.39      -22.27     22.52 o
  -4   5  16        6.76       -7.89     23.12 o
  -3   5  16        7.81      -22.69     22.69 o
  -2   5  16       11.19       -8.04     20.92 o
  -1   5  16       17.05       34.02     19.68 o
   0   5  16        1.66       11.71      9.04 o
   1   5  16        1.58        5.34      9.87 o
   2   5  16        3.58        7.08     13.10 o
   3   5  16        6.18       19.58     12.62 o
  -4  -5  17        5.36        6.48     11.77 o
  -3  -5  17        8.36       11.65     21.03 o
  -2  -5  17       11.42      -13.62     18.02 o
  -1  -5  17        0.59       -8.74     16.19 o
   0  -5  17        2.29        9.86     20.73 o
   1  -5  17        1.59        1.48     17.30 o
   2  -5  17        5.45        7.36     20.60 o
  -7  -4  17        0.85        4.15     19.06 o
  -6  -4  17        0.61       28.72     18.92 o
  -5  -4  17        4.71       -6.58     11.55 o
  -4  -4  17       14.53       17.65     11.66 o
  -3  -4  17       23.37       39.61     12.86 o
  -2  -4  17       32.61       37.70     12.37 o
  -1  -4  17       12.59       28.04     18.85 o
   0  -4  17        3.23        4.54     16.84 o
   1  -4  17        5.01       -0.71     16.34 o
   2  -4  17       28.98       44.11     21.17 o
   3  -4  17       26.74       35.59     14.74 o
   4  -4  17        9.35        0.08     12.28 o
   5  -4  17       26.74       22.07     14.41 o
  -8  -3  17        0.47        3.98     13.63 o
  -7  -3  17        0.40       -5.78     11.67 o
  -6  -3  17        2.21       15.11     17.27 o
  -5  -3  17       16.72       34.29     12.30 o
  -4  -3  17        6.46       12.22      8.79 o
  -3  -3  17       18.47        6.72      7.73 o
  -2  -3  17       12.45       23.88     12.39 o
  -1  -3  17       11.88        4.88      7.54 o
   0  -3  17        5.80       -0.44     11.56 o
   1  -3  17       34.45       34.09     29.45 o
   2  -3  17       28.95       24.17     16.38 o
   3  -3  17       27.57       20.57     26.07 o
   4  -3  17       10.53       22.73     12.04 o
   5  -3  17       33.85       46.96     14.93 o
   6  -3  17        1.19       -0.56     11.44 o
  -9  -2  17       12.42       23.88     22.09 o
  -8  -2  17       24.06       12.90     20.23 o
  -7  -2  17       24.47       29.08     13.11 o
  -6  -2  17       25.40       20.61     11.73 o
  -5  -2  17       28.33       25.43     20.39 o
  -4  -2  17      251.20      236.82     19.50 o
  -3  -2  17       97.31      124.81     11.93 o
  -2  -2  17       77.95       66.68      9.92 o
  -1  -2  17       60.55       69.75     10.00 o
   0  -2  17       35.60       42.94      8.74 o
   1  -2  17       27.66       18.31      9.38 o
   2  -2  17      120.65      114.55      8.06 o
   3  -2  17       25.56       25.64      6.97 o
   4  -2  17       65.95       76.38     12.13 o
   5  -2  17       68.24       87.43     11.04 o
   6  -2  17       34.05       26.56     24.70 o
   7  -2  17        7.86      -14.18     14.18 o
  -9  -1  17        6.07       36.70     21.20 o
  -8  -1  17        0.96       12.34     18.69 o
  -7  -1  17        0.19      -13.73     15.21 o
  -6  -1  17       27.45        9.31      9.66 o
  -5  -1  17       45.75       45.41     26.16 o
  -4  -1  17        8.79        8.69      8.35 o
  -3  -1  17       13.07       -1.51      7.02 o
  -2  -1  17       37.82       44.65      7.47 o
  -1  -1  17       43.14       44.38      7.28 o
   0  -1  17       43.77       41.04      6.05 o
   1  -1  17       35.31       43.82      7.72 o
   2  -1  17      160.23      139.20     10.91 o
   3  -1  17       39.49       30.75      7.99 o
   4  -1  17       38.57       34.51      9.23 o
   5  -1  17       16.47       11.50     16.55 o
   6  -1  17        7.96       13.23     17.25 o
   7  -1  17        1.67       19.56     20.34 o
  -9   0  17        0.52      -16.83     17.58 o
  -8   0  17        3.75       12.04     16.78 o
  -7   0  17       18.92        9.96     15.71 o
  -6   0  17        0.34        1.62     14.04 o
  -5   0  17        8.33        4.51      6.87 o
  -4   0  17        0.15        3.09      7.12 o
  -3   0  17       14.20       15.28      9.99 o
  -2   0  17       53.82       55.23      6.44 o
  -1   0  17       19.14       22.57      6.24 o
   0   0  17        0.18       -1.13      5.27 o
   1   0  17      131.33      127.73     10.68 o
   2   0  17       14.70       10.62      7.31 o
   3   0  17        6.72       11.23      7.49 o
   4   0  17        4.38        5.11      9.75 o
   5   0  17        8.73       16.92     11.50 o
   6   0  17       10.48       13.67     12.47 o
   7   0  17       11.35       17.96     14.58 o
  -9   1  17        5.86       20.28     20.37 o
  -8   1  17        0.98      -13.82     14.80 o
  -7   1  17        0.19       -3.21     18.87 o
  -6   1  17       27.85       20.56     14.67 o
  -5   1  17       45.72       45.32     25.38 o
  -4   1  17        8.62        9.57      9.78 o
  -3   1  17       13.15       16.38      6.25 o
  -2   1  17       38.66       42.03      8.70 o
  -1   1  17       43.36       27.15      8.01 o
   0   1  17       43.20       47.06     12.93 o
   1   1  17       34.72       38.83      8.56 o
   2   1  17      160.24      121.19     14.55 o
   3   1  17       39.00       29.61     10.67 o
   4   1  17       38.30       45.18     12.94 o
   5   1  17       16.43       15.32     12.35 o
   6   1  17        7.86       -5.32     11.99 o
   7   1  17        1.70        3.89     19.14 o
  -9   2  17       12.28       -3.01     18.16 o
  -8   2  17       23.66       18.25     14.31 o
  -7   2  17       24.34        9.87     13.12 o
  -6   2  17       24.51       19.86     12.17 o
  -5   2  17       27.26       25.17     10.88 o
  -4   2  17      250.83      261.86     41.71 o
  -3   2  17       96.27      112.89     31.63 o
  -2   2  17       76.31       59.00     11.31 o
  -1   2  17       61.76       63.00     11.81 o
   0   2  17       37.92       41.70     13.89 o
   1   2  17       28.58       22.41     10.23 o
   2   2  17      120.36      135.34     15.43 o
   3   2  17       24.90       21.05     10.91 o
   4   2  17       65.51       93.04     15.58 o
   5   2  17       68.30       70.47     15.47 o
   6   2  17       34.07       42.66     14.94 o
   7   2  17        7.81       15.83     14.73 o
  -8   3  17        0.52        3.53     13.89 o
  -7   3  17        0.46       -1.21     12.36 o
  -6   3  17        2.28       -4.31     18.12 o
  -5   3  17       16.94       28.53     11.31 o
  -4   3  17        6.42        8.05     11.49 o
  -3   3  17       18.62        9.48     11.46 o
  -2   3  17       12.71       15.50      9.55 o
  -1   3  17       11.69       19.66      9.73 o
   0   3  17        6.03       10.46      8.89 o
   1   3  17       34.88       43.10     11.77 o
   2   3  17       28.84       27.30     12.65 o
   3   3  17       27.63        7.93     16.13 o
   4   3  17       10.62       19.67     11.70 o
   5   3  17       33.68       51.72     14.41 o
   6   3  17        1.17       21.08     13.96 o
  -7   4  17        0.90      -13.31     17.54 o
  -6   4  17        0.74        6.94     11.32 o
  -5   4  17        4.81        5.59     18.81 o
  -4   4  17       14.40       11.30     12.67 o
  -3   4  17       24.25       18.99     15.46 o
  -2   4  17       33.91       19.75      9.92 o
  -1   4  17       12.02       11.80      9.12 o
   0   4  17        2.81       -8.76      8.76 o
   1   4  17        4.94       10.43     10.11 o
   2   4  17       28.98       27.68     37.48 o
   3   4  17       27.32       49.05     13.88 o
   4   4  17        9.93        7.52     12.60 o
   5   4  17       27.02       27.64     14.91 o
  -4   5  17        5.31       -9.81     24.08 o
  -3   5  17        8.32       19.87     24.46 o
  -2   5  17       11.28       -9.40     22.97 o
  -1   5  17        0.61       -0.97     18.42 o
   0   5  17        2.38        3.76      9.67 o
   1   5  17        1.63       -9.50      9.50 o
   2   5  17        5.47       -2.11     10.61 o
  -4  -5  18        2.18       13.98     12.75 o
  -3  -5  18       12.35       17.63     21.36 o
  -2  -5  18       16.42       36.72     24.11 o
  -1  -5  18        4.17       35.85     23.38 o
   0  -5  18        0.38        9.30     19.21 o
   1  -5  18        6.48        1.48     18.10 o
   2  -5  18        2.90       26.07     20.65 o
  -6  -4  18        1.55       30.83     21.63 o
  -5  -4  18        2.72      -11.84     17.61 o
  -4  -4  18        0.54        4.93     11.67 o
  -3  -4  18        0.46       -6.47     10.27 o
  -2  -4  18        4.79       -8.74      8.74 o
  -1  -4  18       35.34       10.87     18.07 o
   0  -4  18       14.43       33.14     19.96 o
   1  -4  18        6.05       -4.67     16.96 o
   2  -4  18        6.04       52.94     21.13 o
   3  -4  18        9.82       35.60     20.34 o
   4  -4  18       10.87       -2.67     17.15 o
  -8  -3  18       14.36       42.01     16.82 o
  -7  -3  18        4.49       -4.77     12.60 o
  -6  -3  18       19.51       19.49     13.35 o
  -5  -3  18       34.83       39.02     13.97 o
  -4  -3  18        8.65       29.79     12.42 o
  -3  -3  18       23.44       19.71      9.10 o
  -2  -3  18       87.35      115.04     12.53 o
  -1  -3  18       16.34        8.26     11.31 o
   0  -3  18        7.51       20.11     11.36 o
   1  -3  18       11.70        8.33     10.78 o
   2  -3  18       17.02       -8.81      8.81 o
   3  -3  18       60.14       71.51     21.77 o
   4  -3  18       24.61       29.64     18.42 o
   5  -3  18        8.39       33.58     19.09 o
   6  -3  18        9.66       18.55     13.79 o
  -8  -2  18        2.17      -18.01     18.46 o
  -7  -2  18        2.25        1.33     28.20 o
  -6  -2  18        2.57       -6.39     10.62 o
  -5  -2  18        1.11       -8.04      9.73 o
  -4  -2  18        2.36       10.61      9.80 o
  -3  -2  18        4.32       12.51     13.32 o
  -2  -2  18       36.04       30.45      8.91 o
  -1  -2  18       28.71       31.18     13.18 o
   0  -2  18        1.63        6.50      7.16 o
   1  -2  18       31.85       41.97     11.89 o
   2  -2  18        3.63       21.41     10.90 o
   3  -2  18        1.36       -6.08      6.08 o
   4  -2  18        5.73        6.49      7.53 o
   5  -2  18        1.17       -3.61      7.72 o
   6  -2  18        7.07       -8.76      8.76 o
  -9  -1  18        1.99       -2.56     19.27 o
  -8  -1  18        8.78      -10.54     18.20 o
  -7  -1  18       13.72       15.14     18.19 o
  -6  -1  18        6.11       17.52     10.39 o
  -5  -1  18        9.31       20.66     10.09 o
  -4  -1  18       41.67       20.25     10.41 o
  -3  -1  18      268.89      273.13     34.27 o
  -2  -1  18      126.83      131.47     11.72 o
  -1  -1  18       16.03       -1.88     10.49 o
   0  -1  18       72.79       77.95      7.80 o
   1  -1  18      169.04      176.33     10.53 o
   2  -1  18      115.84      139.32     11.38 o
   3  -1  18       67.55       90.18     14.78 o
   4  -1  18        3.67        2.57     10.09 o
   5  -1  18        6.95       33.21     17.43 o
   6  -1  18       20.33        7.97     18.59 o
   7  -1  18        6.67       22.06     20.50 o
  -9   0  18        0.53        1.12     18.18 o
  -8   0  18        2.03       -9.22     16.13 o
  -7   0  18        2.20       10.47     16.64 o
  -6   0  18       16.85       10.60     15.85 o
  -5   0  18        9.54        6.58      8.83 o
  -4   0  18       71.26       70.08     10.12 o
  -3   0  18       15.40       14.01      9.93 o
  -2   0  18      138.85      132.38      9.48 o
  -1   0  18      113.65      110.91     10.55 o
   0   0  18        2.71       10.10      7.08 o
   1   0  18       30.37       19.56      7.79 o
   2   0  18        5.76       13.34      7.75 o
   3   0  18        7.03        4.82      7.90 o
   4   0  18        1.49       21.02     11.67 o
   5   0  18        0.52        4.91     11.67 o
   6   0  18       22.95       22.58     17.47 o
   7   0  18        0.57       21.33     19.70 o
  -9   1  18        1.74      -12.55     17.70 o
  -8   1  18        8.27       18.09     18.85 o
  -7   1  18       13.44        3.44     15.06 o
  -6   1  18        6.09       15.62     15.47 o
  -5   1  18        9.99        1.15     10.31 o
  -4   1  18       40.62       35.03      8.53 o
  -3   1  18      269.65      266.20     15.93 o
  -2   1  18      127.00      125.74     11.63 o
  -1   1  18       17.66       11.73      7.77 o
   0   1  18       74.80       77.54      9.77 o
   1   1  18      167.90      176.64     28.87 o
   2   1  18      114.22      108.68     25.18 o
   3   1  18       68.94       72.46     13.92 o
   4   1  18        3.35       -1.42      9.89 o
   5   1  18        6.82       -2.26     11.11 o
   6   1  18       20.40       25.07     13.65 o
   7   1  18        6.56      -11.69     30.68 o
  -8   2  18        2.17       23.62     19.52 o
  -7   2  18        2.25       21.48     18.26 o
  -6   2  18        2.58       -9.34     10.37 o
  -5   2  18        1.12       -2.61     23.86 o
  -4   2  18        2.33        1.99      9.52 o
  -3   2  18        4.37       -8.46      9.71 o
  -2   2  18       36.24       22.34      9.86 o
  -1   2  18       28.91       25.39     10.18 o
   0   2  18        1.67        6.64      9.48 o
   1   2  18       32.00       43.59     11.64 o
   2   2  18        3.78       12.55     10.35 o
   3   2  18        1.30       -1.58     10.27 o
   4   2  18        5.56        1.10     11.78 o
   5   2  18        1.18        1.18     12.72 o
   6   2  18        7.05       11.22     14.36 o
  -8   3  18       14.19      -12.99     17.00 o
  -7   3  18        4.54      -10.51     12.52 o
  -6   3  18       19.65        7.70     11.82 o
  -5   3  18       34.47       34.02     12.12 o
  -4   3  18        9.34       10.42     10.44 o
  -3   3  18       23.13       22.22     11.00 o
  -2   3  18       85.87       69.72     12.84 o
  -1   3  18       15.15       14.15     10.01 o
   0   3  18        7.14        2.85      9.26 o
   1   3  18       11.45       22.06     14.67 o
   2   3  18       16.54       18.11     10.58 o
   3   3  18       59.12       70.67     15.11 o
   4   3  18       24.97       36.25     27.87 o
   5   3  18        8.47       16.25     13.33 o
   6   3  18        9.35       24.85     15.15 o
  -6   4  18        1.55        2.47     11.63 o
  -5   4  18        2.73      -10.09     10.09 o
  -4   4  18        0.55       -8.48      9.13 o
  -3   4  18        0.44       -2.00      8.91 o
  -2   4  18        4.81       13.43      9.84 o
  -1   4  18       35.25       25.23     11.09 o
   0   4  18       14.30        3.92     10.31 o
   1   4  18        6.03       -3.75     10.01 o
   2   4  18        6.00        8.51     10.41 o
   3   4  18        9.66       15.81     17.55 o
   4   4  18       10.74       -3.45     12.96 o
  -4   5  18        2.31      -16.19     24.86 o
  -3   5  18       12.73        1.99     24.94 o
  -2   5  18       16.46       33.42     10.49 o
  -1   5  18        4.08       12.36     10.25 o
   0   5  18        0.49       -3.72     16.71 o
   1   5  18        6.70        9.61     11.52 o
  -2  -5  19       11.19       41.94     23.52 o
  -1  -5  19       16.83        8.61     23.97 o
   0  -5  19        8.69       32.04     22.43 o
  -6  -4  19       12.41      -11.79     20.42 o
  -5  -4  19        3.25       28.78     21.06 o
  -4  -4  19        3.21       -8.56     11.36 o
  -3  -4  19       38.86       22.00     12.56 o
  -2  -4  19       52.14       75.11     18.41 o
  -1  -4  19       18.26       21.24     19.24 o
   0  -4  19       17.14       48.81     21.74 o
   1  -4  19        1.48       -2.54     15.19 o
   2  -4  19        6.76        8.63     18.78 o
   3  -4  19       10.80        9.76     17.58 o
   4  -4  19        3.13       27.79     21.22 o
  -7  -3  19        1.11        1.16     13.33 o
  -6  -3  19        6.93        3.43     12.38 o
  -5  -3  19       46.42       25.59     12.95 o
  -4  -3  19       14.13       14.14     11.56 o
  -3  -3  19        6.59       13.94     10.79 o
  -2  -3  19        1.37        1.30      8.00 o
  -1  -3  19       10.74       15.22      8.61 o
   0  -3  19        5.92        7.30     10.65 o
   1  -3  19        6.53       10.87     11.18 o
   2  -3  19       20.28       15.14     11.22 o
   3  -3  19        6.60       -8.37     13.76 o
   4  -3  19       25.59       37.17     19.91 o
   5  -3  19       13.99       31.40     20.66 o
  -8  -2  19        5.32       -8.92     19.88 o
  -7  -2  19       31.13       49.88     21.07 o
  -6  -2  19       41.50       45.96     29.05 o
  -5  -2  19        5.19        8.81     10.95 o
  -4  -2  19       50.52       44.84     12.77 o
  -3  -2  19       34.63       56.42     13.17 o
  -2  -2  19       28.51       11.68     21.56 o
  -1  -2  19       14.97       15.10     10.95 o
   0  -2  19       10.61       12.13     17.24 o
   1  -2  19       31.94       16.26     16.74 o
   2  -2  19       68.77       67.94     14.28 o
   3  -2  19        3.57        4.81      9.52 o
   4  -2  19       25.81       27.64      8.44 o
   5  -2  19        6.00        4.44      8.45 o
   6  -2  19        2.90       -9.95      9.95 o
  -9  -1  19        2.17      -10.86     19.26 o
  -8  -1  19        2.43      -17.01     17.32 o
  -7  -1  19        3.65        9.63     18.81 o
  -6  -1  19       31.01       27.72     11.83 o
  -5  -1  19       15.68       15.56     10.15 o
  -4  -1  19        9.41       19.76      9.83 o
  -3  -1  19       15.31       15.23     10.19 o
  -2  -1  19      135.46      126.32     15.25 o
  -1  -1  19      115.30      123.81     15.08 o
   0  -1  19       19.53       13.64      7.09 o
   1  -1  19       25.95       31.90      7.76 o
   2  -1  19       11.20       16.65      8.94 o
   3  -1  19        0.15       -2.23     11.35 o
   4  -1  19        9.91        9.00     12.33 o
   5  -1  19       28.19       17.34     18.54 o
   6  -1  19       10.33      -12.85     17.72 o
  -9   0  19        1.27      -17.43     19.45 o
  -8   0  19        0.81       -3.78     16.99 o
  -7   0  19        7.70        9.47     17.28 o
  -6   0  19        0.69        5.99     14.78 o
  -5   0  19        9.87       16.65     15.94 o
  -4   0  19      148.12      138.92     12.24 o
  -3   0  19      219.90      216.86     14.27 o
  -2   0  19        2.79        1.57      6.38 o
  -1   0  19       21.96       21.50      6.85 o
   0   0  19       21.01       35.15      8.36 o
   1   0  19        0.02       -6.49      6.49 o
   2   0  19       28.57       10.70      8.03 o
   3   0  19       47.80       53.16     20.49 o
   4   0  19       12.20        6.02     11.25 o
   5   0  19       39.94       51.67     15.70 o
   6   0  19        5.46       -1.80     18.06 o
   7   0  19        1.94       24.34     20.86 o
  -9   1  19        2.25      -12.56     18.06 o
  -8   1  19        2.57        5.42     17.88 o
  -7   1  19        3.82        8.77     16.76 o
  -6   1  19       30.74       41.00     17.96 o
  -5   1  19       15.58       -0.72     10.46 o
  -4   1  19        9.37        9.16      7.68 o
  -3   1  19       15.54       16.18      8.77 o
  -2   1  19      137.02      158.64     12.75 o
  -1   1  19      117.35      105.09     10.91 o
   0   1  19       20.30        8.38      9.41 o
   1   1  19       27.04       13.04     11.43 o
   2   1  19       11.90       -4.60      9.20 o
   3   1  19        0.08       -6.15     10.22 o
   4   1  19        9.70       10.87     11.43 o
   5   1  19       28.50       29.12     13.77 o
   6   1  19       10.52       10.31     13.84 o
  -8   2  19        5.09      -16.53     17.13 o
  -7   2  19       31.16       38.07     15.59 o
  -6   2  19       41.30       89.05     15.74 o
  -5   2  19        5.70        5.18     11.00 o
  -4   2  19       51.96       48.16     13.23 o
  -3   2  19       35.81       36.07     12.14 o
  -2   2  19       29.25       32.02     19.52 o
  -1   2  19       14.75       12.06     10.65 o
   0   2  19        9.71       13.39     10.59 o
   1   2  19       33.07       24.22     10.91 o
   2   2  19       69.87       69.75     14.35 o
   3   2  19        3.22        8.35     11.69 o
   4   2  19       25.68       36.01     13.91 o
   5   2  19        5.95       11.05     12.99 o
   6   2  19        2.62       -2.61     24.89 o
  -7   3  19        1.07      -18.96     18.96 o
  -6   3  19        7.00       -3.13     11.84 o
  -5   3  19       46.24       50.75     13.56 o
  -4   3  19       13.89        7.98     11.03 o
  -3   3  19        6.61      -11.52     25.27 o
  -2   3  19        1.19        7.20      9.87 o
  -1   3  19       10.32       20.04     11.12 o
   0   3  19        5.57       -0.33     14.25 o
   1   3  19        6.91        3.57     10.57 o
   2   3  19       21.02       17.48     11.79 o
   3   3  19        6.23       17.59     11.53 o
   4   3  19       25.08       28.57     16.07 o
   5   3  19       14.24       14.40     21.70 o
  -6   4  19       12.44       -5.17     12.28 o
  -5   4  19        3.23       22.68     12.02 o
  -4   4  19        3.42       17.27     11.10 o
  -3   4  19       38.68       29.68     11.54 o
  -2   4  19       51.07       39.62     15.94 o
  -1   4  19       17.53       11.59     11.10 o
   0   4  19       17.89       24.44     14.73 o
   1   4  19        1.70      -10.51     10.51 o
   2   4  19        6.39       18.16     12.35 o
   3   4  19       10.54       15.23     12.22 o
   4   4  19        2.97        3.61     14.85 o
  -2   5  19       11.21        7.53     10.33 o
  -1   5  19       16.65       21.56     18.19 o
   0   5  19        8.65       -1.84     11.63 o
  -5  -4  20        5.73       42.07     23.74 o
  -4  -4  20        8.68      -16.90     16.90 o
  -3  -4  20        0.92       18.58     11.78 o
  -2  -4  20        1.58       -4.82     11.45 o
  -1  -4  20        6.99      -11.50     18.25 o
   0  -4  20        3.40       11.34     18.09 o
   1  -4  20        4.06      -15.51     15.51 o
   2  -4  20        0.48       -6.06     17.89 o
   3  -4  20       10.28       11.97     18.09 o
  -7  -3  20       14.18       12.76     14.09 o
  -6  -3  20       13.12       21.52     14.34 o
  -5  -3  20        2.26        2.44     12.59 o
  -4  -3  20        2.62        1.57     11.77 o
  -3  -3  20        6.89        1.66     11.27 o
  -2  -3  20        5.91        2.19     15.89 o
  -1  -3  20        3.21        3.40     11.96 o
   0  -3  20        8.27       20.37     12.90 o
   1  -3  20       21.33       29.45     18.76 o
   2  -3  20        9.20        4.50     11.32 o
   3  -3  20       11.23       32.18     18.54 o
   4  -3  20        0.93        5.17     16.64 o
   5  -3  20        0.14      -14.02     16.12 o
  -8  -2  20        0.83      -19.38     19.38 o
  -7  -2  20        6.76        9.38     12.60 o
  -6  -2  20       63.42       38.91     22.35 o
  -5  -2  20       16.13       21.19     11.81 o
  -4  -2  20       43.98       43.01     13.02 o
  -3  -2  20       16.53       13.98     11.08 o
  -2  -2  20        5.20       -4.88     13.27 o
  -1  -2  20       36.17       37.93     12.47 o
   0  -2  20       55.42       76.59     14.98 o
   1  -2  20       13.35       17.03     11.70 o
   2  -2  20       65.66       76.43     15.18 o
   3  -2  20       37.17       23.03      7.55 o
   4  -2  20       25.18       37.61      9.17 o
   5  -2  20       31.84       50.35     12.18 o
  -8  -1  20        3.16       18.31     20.09 o
  -7  -1  20       17.82        8.42     18.41 o
  -6  -1  20       16.95       25.94     12.81 o
  -5  -1  20       59.04       78.54     19.19 o
  -4  -1  20       55.92       57.76     12.79 o
  -3  -1  20       39.30       38.88     11.51 o
  -2  -1  20        0.30        3.28      9.58 o
  -1  -1  20        3.84       -8.18      8.18 o
   0  -1  20        4.09        4.74     10.87 o
   1  -1  20       26.18       24.15      8.08 o
   2  -1  20       11.97       11.58     13.92 o
   3  -1  20       15.99       20.67     10.17 o
   4  -1  20        5.75       17.13     11.14 o
   5  -1  20        6.07       12.77     17.91 o
   6  -1  20        3.99      -15.25     18.22 o
  -8   0  20        2.76       31.11     21.02 o
  -7   0  20       19.67       34.24     19.94 o
  -6   0  20        6.05       13.17     16.86 o
  -5   0  20        0.11        6.48      8.85 o
  -4   0  20       11.04       10.74     13.67 o
  -3   0  20       62.78       72.72     10.57 o
  -2   0  20       29.23       26.97      9.76 o
  -1   0  20       24.55       10.46      6.80 o
   0   0  20       44.57       66.84     10.04 o
   1   0  20       85.30       81.26     10.70 o
   2   0  20        2.49       17.26      8.70 o
   3   0  20        2.33        1.88     10.80 o
   4   0  20        0.74        4.59     11.63 o
   5   0  20        1.12       15.32     18.81 o
   6   0  20        8.44       -3.48     18.82 o
  -8   1  20        3.08        8.66     18.66 o
  -7   1  20       17.68       -1.81     16.55 o
  -6   1  20       16.76        6.84     16.05 o
  -5   1  20       59.56       55.15     34.70 o
  -4   1  20       56.53       46.18      9.85 o
  -3   1  20       40.49       37.53      9.37 o
  -2   1  20        0.33       -9.98     12.40 o
  -1   1  20        3.55        1.85      9.99 o
   0   1  20        4.45       -1.66     10.53 o
   1   1  20       26.84       29.70     19.60 o
   2   1  20       12.33        9.56     30.75 o
   3   1  20       16.22       16.87     12.11 o
   4   1  20        5.63       25.95     13.40 o
   5   1  20        6.30      -12.05     12.05 o
   6   1  20        4.15        7.70     13.82 o
  -8   2  20        0.86       -3.40     19.04 o
  -7   2  20        6.86       13.67     17.59 o
  -6   2  20       63.59       49.47     15.06 o
  -5   2  20       15.69       13.89     12.16 o
  -4   2  20       42.78       48.45     13.58 o
  -3   2  20       16.23       20.08     11.79 o
  -2   2  20        5.76       19.16     23.71 o
  -1   2  20       36.72       42.49     12.68 o
   0   2  20       55.30       69.02     13.74 o
   1   2  20       13.10       13.48     23.45 o
   2   2  20       64.98       69.03     14.97 o
   3   2  20       36.65       33.75     17.37 o
   4   2  20       25.01       25.82     14.22 o
   5   2  20       31.85       18.27     15.05 o
  -7   3  20       14.15       10.52     16.50 o
  -6   3  20       12.85        3.17     13.22 o
  -5   3  20        2.08       -9.93     11.10 o
  -4   3  20        2.85        8.34     11.89 o
  -3   3  20        6.66      -10.38     10.38 o
  -2   3  20        5.81       16.92     10.90 o
  -1   3  20        3.15       -9.91      9.91 o
   0   3  20        8.38       -4.89     10.38 o
   1   3  20       21.72       38.64     12.97 o
   2   3  20        9.35       13.24     12.31 o
   3   3  20       11.02        1.36     14.15 o
   4   3  20        1.01        2.37     13.51 o
  -5   4  20        5.64        8.18     12.21 o
  -4   4  20        8.66        0.31     13.07 o
  -3   4  20        0.82       -0.04     10.79 o
  -2   4  20        1.59      -10.33     10.33 o
  -1   4  20        6.56        4.40     10.53 o
   0   4  20        3.26        7.39     11.11 o
   1   4  20        4.39       -4.56     11.44 o
   2   4  20        0.60       -0.18     12.50 o
   3   4  20       10.27       29.97     14.26 o
  -4  -4  21        9.03       23.74     22.66 o
  -3  -4  21       14.85       -0.66     17.74 o
  -2  -4  21       11.57       22.79     20.08 o
  -1  -4  21        8.74        4.95     18.94 o
   0  -4  21        1.29        6.88     18.69 o
   1  -4  21        1.19        1.16     18.71 o
   2  -4  21        1.72       -6.26     19.43 o
  -6  -3  21        7.42        4.44     13.88 o
  -5  -3  21       22.20       -0.30     39.59 o
  -4  -3  21       24.36       31.70     13.82 o
  -3  -3  21       22.63       24.96     13.20 o
  -2  -3  21       79.98      144.52     19.53 o
  -1  -3  21        6.39       -0.03     11.43 o
   0  -3  21        0.52        4.74     12.38 o
   1  -3  21        9.53       10.66     24.59 o
   2  -3  21        9.19        7.91     16.89 o
   3  -3  21       37.94       44.37     20.31 o
   4  -3  21       33.51       40.10     20.22 o
  -7  -2  21        1.89       11.23     21.11 o
  -6  -2  21        1.27       12.39     12.58 o
  -5  -2  21        0.65       -8.23     10.01 o
  -4  -2  21        1.92       -3.00     10.32 o
  -3  -2  21       13.00        3.18     12.18 o
  -2  -2  21        0.47       -9.10      9.10 o
  -1  -2  21        2.95        3.42     11.62 o
   0  -2  21        1.58       -8.73      9.78 o
   1  -2  21       16.86       -1.32     10.18 o
   2  -2  21       19.60       24.58     12.49 o
   3  -2  21        2.54       -0.27      6.61 o
   4  -2  21        3.59       -1.79      7.58 o
   5  -2  21        5.50       -8.34      9.35 o
  -8  -1  21        6.24       12.14     21.73 o
  -7  -1  21       17.17       28.92     19.71 o
  -6  -1  21        7.50        6.07     17.12 o
  -5  -1  21       16.54       22.71     21.45 o
  -4  -1  21       22.07       20.04     22.74 o
  -3  -1  21        0.17       -1.41     10.03 o
  -2  -1  21       38.13       30.56     11.52 o
  -1  -1  21       72.61       75.92     14.42 o
   0  -1  21       33.00       24.17      7.96 o
   1  -1  21       33.03       35.06      9.14 o
   2  -1  21       11.43        6.20      8.07 o
   3  -1  21       17.31       13.65     15.75 o
   4  -1  21       17.26        0.16     10.86 o
   5  -1  21       24.30       19.23     20.56 o
  -8   0  21        2.84       20.06     20.45 o
  -7   0  21        0.63       17.64     19.33 o
  -6   0  21        2.45      -12.18     16.03 o
  -5   0  21       38.22       39.53     11.86 o
  -4   0  21        5.17        9.51      9.60 o
  -3   0  21        0.15       -6.27      9.17 o
  -2   0  21       34.51       27.14      8.34 o
  -1   0  21        7.20        9.80      7.16 o
   0   0  21        5.99        9.15     11.98 o
   1   0  21       70.18       70.75     10.90 o
   2   0  21       21.54       14.15     12.08 o
   3   0  21        5.01       -2.65     14.20 o
   4   0  21        9.36       10.71     18.09 o
   5   0  21        2.71       12.15     17.37 o
   6   0  21        4.16       40.91     23.80 o
  -8   1  21        6.40       -4.44     19.54 o
  -7   1  21       17.63       27.58     19.62 o
  -6   1  21        7.92       22.01     18.24 o
  -5   1  21       16.64        2.51     15.40 o
  -4   1  21       21.11       24.20      8.97 o
  -3   1  21        0.30       -0.25      8.11 o
  -2   1  21       39.16       49.33     13.66 o
  -1   1  21       71.74       83.13     14.19 o
   0   1  21       32.77       22.09     14.39 o
   1   1  21       33.97       20.75     11.82 o
   2   1  21       10.83       -2.42     10.54 o
   3   1  21       16.85        5.09     23.23 o
   4   1  21       16.64       20.99     13.38 o
   5   1  21       23.51       38.03     15.43 o
  -7   2  21        1.89       -3.03     17.46 o
  -6   2  21        1.28      -12.88     12.88 o
  -5   2  21        0.66       -3.17     12.58 o
  -4   2  21        1.96       -5.22     11.29 o
  -3   2  21       13.10       22.03     11.46 o
  -2   2  21        0.49      -17.44     17.44 o
  -1   2  21        2.98       -5.68     19.58 o
   0   2  21        1.59      -10.25     10.25 o
   1   2  21       16.79       29.30     19.72 o
   2   2  21       19.50       27.22     13.18 o
   3   2  21        2.56       -7.09     13.32 o
   4   2  21        3.61        3.40     13.02 o
   5   2  21        5.51       25.55     14.92 o
  -6   3  21        7.63       -8.39     13.54 o
  -5   3  21       21.95       29.63     13.51 o
  -4   3  21       23.92       25.59     13.44 o
  -3   3  21       22.63       34.10     13.05 o
  -2   3  21       80.14       83.56     15.27 o
  -1   3  21        6.62        2.24     13.07 o
   0   3  21        0.37       -6.89     10.70 o
   1   3  21        9.23       -0.37     14.24 o
   2   3  21        9.24       23.46     23.68 o
   3   3  21       37.62       38.55     21.80 o
   4   3  21       33.18       42.39     15.68 o
  -4   4  21        9.02       -3.23     12.71 o
  -3   4  21       14.85       -2.51     25.96 o
  -2   4  21       11.57       15.58     18.52 o
  -1   4  21        8.66       15.00     12.11 o
   0   4  21        1.28      -15.40     23.45 o
   1   4  21        1.20       -8.57     11.18 o
   2   4  21        1.69       28.45     13.72 o
  -3  -4  22       11.66       23.84     21.05 o
  -2  -4  22       17.57       12.45     21.83 o
  -1  -4  22        0.97       24.79     21.45 o
   0  -4  22        3.54        5.67     20.43 o
   1  -4  22        1.43       -5.34     20.14 o
  -6  -3  22        0.92       -0.24     13.54 o
  -5  -3  22        1.17       19.60     14.34 o
  -4  -3  22       13.11        9.18     13.56 o
  -3  -3  22        3.41       -5.06     12.05 o
  -2  -3  22        0.94        1.40     12.65 o
  -1  -3  22        3.65      -10.82     10.82 o
   0  -3  22        1.35      -11.65     11.65 o
   1  -3  22        9.59      -14.15     14.15 o
   2  -3  22        0.14       18.93     19.53 o
   3  -3  22        8.37       32.40     19.11 o
  -7  -2  22        6.79      -13.83     17.10 o
  -6  -2  22       23.66       36.83     14.67 o
  -5  -2  22       32.28       40.86     13.88 o
  -4  -2  22       37.24       24.01     31.66 o
  -3  -2  22       47.03       90.12     16.52 o
  -2  -2  22       24.04       10.48     11.97 o
  -1  -2  22       19.96       10.96     11.86 o
   0  -2  22       12.46       18.58     12.17 o
   1  -2  22       14.90       13.29     11.96 o
   2  -2  22       35.85       32.22     13.28 o
   3  -2  22       15.44       13.77      6.69 o
   4  -2  22       24.61       24.48      8.87 o
  -7  -1  22        0.40       24.92     20.42 o
  -6  -1  22        3.12       -0.05     15.74 o
  -5  -1  22       27.78       29.91     12.54 o
  -4  -1  22       26.94       31.28     12.87 o
  -3  -1  22       19.62       -4.51     19.04 o
  -2  -1  22        4.23        5.81     12.79 o
  -1  -1  22        1.65       -9.59      9.59 o
   0  -1  22        1.50       -5.91      7.40 o
   1  -1  22        8.06        2.45      8.66 o
   2  -1  22       35.79       59.06     15.44 o
   3  -1  22       21.34       37.13     12.14 o
   4  -1  22        6.98        5.80     17.24 o
   5  -1  22        1.14        6.33     20.75 o
  -8   0  22        3.21      -18.33     18.33 o
  -7   0  22        9.53       10.46     20.88 o
  -6   0  22       40.28       72.28     23.28 o
  -5   0  22       17.99       16.74     18.49 o
  -4   0  22       40.26       26.18     11.44 o
  -3   0  22       22.45       16.28     10.97 o
  -2   0  22        0.85        3.80      7.86 o
  -1   0  22        4.16        0.49      7.89 o
   0   0  22       12.34       29.62     11.42 o
   1   0  22        0.10       13.05     10.75 o
   2   0  22        0.85       -7.94     15.19 o
   3   0  22       10.32       13.91     17.47 o
   4   0  22        1.13      -15.09     15.09 o
   5   0  22        0.90       36.86     21.85 o
  -7   1  22        0.38       13.55     18.56 o
  -6   1  22        3.20        2.53     17.01 o
  -5   1  22       27.86       36.47     18.96 o
  -4   1  22       26.98       11.80     15.84 o
  -3   1  22       19.34        7.84      9.01 o
  -2   1  22        4.10       -0.23      8.40 o
  -1   1  22        1.66        2.85     10.69 o
   0   1  22        1.39        3.22     11.48 o
   1   1  22        8.09        7.09     11.53 o
   2   1  22       36.24       44.55     14.01 o
   3   1  22       21.67       19.35     13.46 o
   4   1  22        7.26      -11.67     11.67 o
   5   1  22        1.12       12.44     19.69 o
  -7   2  22        7.01      -11.08     17.35 o
  -6   2  22       23.78       24.42     18.91 o
  -5   2  22       31.51       27.31     14.63 o
  -4   2  22       36.43       44.86     24.86 o
  -3   2  22       47.05       62.69     14.69 o
  -2   2  22       23.64       14.27     25.84 o
  -1   2  22       19.85       17.41     14.35 o
   0   2  22       13.03       14.19     13.70 o
   1   2  22       15.75       24.44     13.11 o
   2   2  22       36.39       21.68     13.29 o
   3   2  22       15.11       14.51     15.57 o
   4   2  22       23.94       40.51     16.41 o
  -6   3  22        0.90       -1.67     14.03 o
  -5   3  22        1.20       -4.53     12.24 o
  -4   3  22       12.97       17.17     21.21 o
  -3   3  22        3.31       -9.72     11.76 o
  -2   3  22        0.96       -5.35     11.42 o
  -1   3  22        3.75       -4.94     11.26 o
   0   3  22        1.28      -11.96     11.96 o
   1   3  22        9.34       -4.78     12.45 o
   2   3  22        0.11       -4.44     12.81 o
   3   3  22        8.61        4.61     13.36 o
  -3   4  22       12.14       -8.79     13.41 o
  -2   4  22       18.19       18.17     20.27 o
  -1   4  22        0.89      -10.34     10.34 o
   0   4  22        3.31       -9.15     12.35 o
   1   4  22        1.47        3.86     13.61 o
  -5  -3  23       10.28       -6.16     13.89 o
  -4  -3  23        9.94       -5.53     14.18 o
  -3  -3  23        3.46        8.94     13.80 o
  -2  -3  23        1.08       10.47     12.67 o
  -1  -3  23        0.08       -7.00     12.43 o
   0  -3  23       12.87        2.90     13.84 o
   1  -3  23        6.65       -7.01     17.77 o
   2  -3  23        4.19       14.78     18.61 o
  -6  -2  23       10.50       -0.39     12.75 o
  -5  -2  23        4.55       -8.42     11.81 o
  -4  -2  23        2.65        2.92     12.10 o
  -3  -2  23       36.05       28.14     13.77 o
  -2  -2  23        7.83        6.59     11.95 o
  -1  -2  23        0.87       -3.75     11.61 o
   0  -2  23        6.58        3.66     13.28 o
   1  -2  23        9.79        5.95     12.58 o
   2  -2  23       25.63       22.76     14.51 o
   3  -2  23       23.85        9.52     12.88 o
   4  -2  23        5.80        0.67      7.79 o
  -7  -1  23        8.67       -0.48     18.97 o
  -6  -1  23       14.69       18.65     20.13 o
  -5  -1  23        8.58        6.82     16.91 o
  -4  -1  23        5.46       -9.46     10.45 o
  -3  -1  23       12.84       40.86     13.30 o
  -2  -1  23        1.96       -4.71     10.47 o
  -1  -1  23        4.71       -5.33     10.46 o
   0  -1  23       17.81        1.15      7.90 o
   1  -1  23       62.10       67.81     10.60 o
   2  -1  23       27.05       23.93      9.39 o
   3  -1  23        3.50        7.40      9.59 o
   4  -1  23        1.05        4.49     17.42 o
  -7   0  23        0.24      -16.14     16.14 o
  -6   0  23       10.36       27.41     20.70 o
  -5   0  23       30.57       58.56     22.59 o
  -4   0  23       10.09       11.81     11.51 o
  -3   0  23        4.71        0.09     15.82 o
  -2   0  23        0.03       -3.41      8.29 o
  -1   0  23        7.69        2.41      9.18 o
   0   0  23       12.76       13.99      8.96 o
   1   0  23       53.57       33.27     19.74 o
   2   0  23      128.77      159.61     28.76 o
   3   0  23       17.45       30.80     19.90 o
   4   0  23        8.53       -8.06     17.27 o
  -7   1  23        8.85       -2.65     19.78 o
  -6   1  23       14.43       36.42     20.15 o
  -5   1  23        8.11       -7.38     14.82 o
  -4   1  23        5.08       30.83     18.19 o
  -3   1  23       12.32       20.22     11.00 o
  -2   1  23        1.74        1.65      8.73 o
  -1   1  23        4.96       -2.89     11.68 o
   0   1  23       18.05       26.82     13.22 o
   1   1  23       62.19       59.54     15.19 o
   2   1  23       27.25       15.26     13.32 o
   3   1  23        3.77       27.57     13.93 o
   4   1  23        0.94        3.64     19.89 o
  -6   2  23       10.83       22.00     19.67 o
  -5   2  23        4.66       -2.97     16.43 o
  -4   2  23        2.44       10.54     12.88 o
  -3   2  23       35.95       20.91     13.63 o
  -2   2  23        7.79       11.21     13.16 o
  -1   2  23        0.72      -10.92     10.92 o
   0   2  23        6.33        5.75     12.82 o
   1   2  23        9.48       -0.16     12.03 o
   2   2  23       26.00       40.26     14.95 o
   3   2  23       24.46       28.48     14.35 o
   4   2  23        5.72       -6.33     13.65 o
  -5   3  23       10.03        1.40     23.51 o
  -4   3  23        9.84      -11.28     12.63 o
  -3   3  23        3.49       11.43     12.67 o
  -2   3  23        1.13      -15.30     18.48 o
  -1   3  23        0.07        7.94     20.30 o
   0   3  23       12.47        8.94     13.98 o
   1   3  23        6.50       10.38     20.01 o
   2   3  23        4.41       13.97     14.43 o
  -4  -3  24        8.59       34.97     33.54 o
  -3  -3  24        6.61       20.35     17.87 o
  -2  -3  24        2.42       -1.34     13.30 o
  -1  -3  24        1.07        9.21     13.69 o
   0  -3  24        0.07       22.07     21.57 o
   1  -3  24        9.73       -3.18     17.35 o
  -6  -2  24        0.13      -19.95     19.95 o
  -5  -2  24        0.48       19.71     13.91 o
  -4  -2  24        6.79       17.17     19.32 o
  -3  -2  24        5.82       29.44     14.16 o
  -2  -2  24        0.64        5.26     12.62 o
  -1  -2  24        1.72        3.47     23.88 o
   0  -2  24        2.49       12.32     14.19 o
   1  -2  24        3.92       13.34     13.52 o
   2  -2  24        4.67        5.05     13.44 o
   3  -2  24        1.17       18.62     13.88 o
  -6  -1  24       18.37       13.26     20.15 o
  -5  -1  24        4.13        5.67     11.89 o
  -4  -1  24        6.45       14.59     12.63 o
  -3  -1  24        2.59       15.12     12.51 o
  -2  -1  24       18.34       17.24     12.22 o
  -1  -1  24        8.76       12.12     12.60 o
   0  -1  24        0.89       -7.51      7.51 o
   1  -1  24       33.49       18.08      9.35 o
   2  -1  24       32.49       30.94     16.92 o
   3  -1  24       15.58        7.07      9.89 o
   4  -1  24       18.91      -13.78     18.69 o
  -7   0  24        0.00       16.63     20.07 o
  -6   0  24       14.17       36.36     21.02 o
  -5   0  24        4.20       16.56     20.16 o
  -4   0  24        3.82       14.48     15.77 o
  -3   0  24        2.74      -10.77     10.77 o
  -2   0  24        5.61       14.67     11.34 o
  -1   0  24        2.45       -1.93      8.81 o
   0   0  24       12.97       10.67     12.07 o
   1   0  24       41.85       46.34     21.98 o
   2   0  24       19.12       17.53     18.04 o
   3   0  24        7.82       -0.58     18.53 o
   4   0  24        2.84       14.28     20.32 o
  -6   1  24       18.38       -1.88     17.39 o
  -5   1  24        4.22      -15.21     15.21 o
  -4   1  24        6.90       37.03     19.47 o
  -3   1  24        2.51       22.85     11.76 o
  -2   1  24       18.75       22.64     15.77 o
  -1   1  24        9.09        6.56     16.02 o
   0   1  24        1.10      -13.85     13.85 o
   1   1  24       34.49       45.11     20.83 o
   2   1  24       33.18       20.82     18.58 o
   3   1  24       15.58       23.24     20.32 o
   4   1  24       19.29        1.92     21.09 o
  -6   2  24        0.11       43.41     21.51 o
  -5   2  24        0.53       -2.33     16.51 o
  -4   2  24        6.78       -1.30     16.76 o
  -3   2  24        5.89       -2.82     13.24 o
  -2   2  24        0.70        6.58     13.21 o
  -1   2  24        1.66      -11.30     11.30 o
   0   2  24        2.44       -3.38     12.32 o
   1   2  24        3.99       -0.66     12.91 o
   2   2  24        4.77        0.12     12.84 o
   3   2  24        1.21        5.76     17.21 o
  -4   3  24        8.56        8.85     14.33 o
  -3   3  24        6.49      -13.11     13.41 o
  -2   3  24        2.25       -5.28     17.46 o
  -1   3  24        0.99       -8.05     13.11 o
   0   3  24        0.10        2.74     40.68 o
   1   3  24        9.80       -5.69     13.83 o
  -2  -3  25        0.42      -12.49     13.38 o
  -1  -3  25        1.07       25.02     19.97 o
  -5  -2  25       10.85        1.89     21.92 o
  -4  -2  25        2.27       16.40     13.88 o
  -3  -2  25        2.67        7.82     12.56 o
  -2  -2  25        0.02        7.85     13.74 o
  -1  -2  25        9.67        7.49     13.37 o
   0  -2  25       26.07       38.49     15.01 o
   1  -2  25        4.02        0.09     13.46 o
   2  -2  25        4.02        3.98     14.17 o
  -6  -1  25        1.33      -11.36     19.29 o
  -5  -1  25       10.72        3.21     19.31 o
  -4  -1  25        4.99       19.07     13.26 o
  -3  -1  25        4.73       -5.87     11.31 o
  -2  -1  25        6.98        7.36     12.79 o
  -1  -1  25        2.09      -10.19     11.88 o
   0  -1  25       10.38       -6.77     11.36 o
   1  -1  25       22.31        8.47      9.81 o
   2  -1  25        4.73       -9.25      9.25 o
   3  -1  25        0.32        6.85     10.27 o
  -6   0  25        8.75        2.61     20.28 o
  -5   0  25        0.58       18.48     19.34 o
  -4   0  25        0.96       13.33     18.70 o
  -3   0  25        3.64       -3.70     11.32 o
  -2   0  25       13.69       26.56     12.84 o
  -1   0  25        2.10       -7.65      8.93 o
   0   0  25       14.51        0.91     12.04 o
   1   0  25       13.12        8.55     18.00 o
   2   0  25        4.29        2.58     18.24 o
   3   0  25       14.16       34.50     22.39 o
  -6   1  25        1.33       -0.56     19.88 o
  -5   1  25       10.73       21.80     20.34 o
  -4   1  25        4.98       -6.66     17.19 o
  -3   1  25        4.71       -3.20     17.37 o
  -2   1  25        6.94       20.10     12.46 o
  -1   1  25        2.08        2.23     16.28 o
   0   1  25       10.34        8.88     17.55 o
   1   1  25       22.20        7.91     17.38 o
   2   1  25        4.66        2.56     18.24 o
   3   1  25        0.30       -1.29     19.34 o
  -5   2  25       10.95       25.90     19.86 o
  -4   2  25        2.11      -15.06     15.06 o
  -3   2  25        2.39        1.38     17.82 o
  -2   2  25        0.00        0.48     15.80 o
  -1   2  25        9.86      -11.28     29.21 o
   0   2  25       26.33       25.91     14.77 o
   1   2  25        4.07      -11.50     13.64 o
   2   2  25        4.13       22.91     14.97 o
  -2   3  25        0.42      -10.85     13.74 o
  -1   3  25        1.08        7.35     14.50 o
  -3  -2  26        4.26       -3.39     13.04 o
  -2  -2  26       11.58      -12.39     12.39 o
  -1  -2  26        3.38       -1.56     13.00 o
   0  -2  26       10.85       11.51     14.68 o
   1  -2  26        1.02       -8.66     18.72 o
  -5  -1  26        1.13       10.79     21.43 o
  -4  -1  26        0.05        3.93     13.29 o
  -3  -1  26        1.59       18.55     12.95 o
  -2  -1  26        8.93       37.28     21.77 o
  -1  -1  26       26.81       25.29     14.48 o
   0  -1  26       17.37        5.78     12.83 o
   1  -1  26        5.89       -5.61      9.13 o
   2  -1  26       12.87        6.68     10.46 o
  -5   0  26        3.79       32.54     21.94 o
  -4   0  26        4.10       30.99     21.73 o
  -3   0  26        3.23        2.25     11.98 o
  -2   0  26        1.75      -10.64     11.37 o
  -1   0  26        6.83       -7.80     10.42 o
   0   0  26        4.23       12.56     13.44 o
   1   0  26       12.61        8.04     13.78 o
   2   0  26        0.13        2.62     19.34 o
  -5   1  26        1.12       13.97     21.54 o
  -4   1  26        0.03       18.33     20.38 o
  -3   1  26        1.45        0.61     19.51 o
  -2   1  26        8.98       12.81     16.99 o
  -1   1  26       26.86       23.31     13.46 o
   0   1  26       17.30       22.38     20.65 o
   1   1  26        5.77        7.64     19.39 o
   2   1  26       12.66        1.86     20.15 o
  -3   2  26        4.19        6.59     19.52 o
  -2   2  26       11.43       11.04     17.60 o
  -1   2  26        3.29       -3.65     18.30 o
   0   2  26       10.96       41.67     21.19 o
  -3  -1  27        5.64       22.13     15.06 o
  -2  -1  27        6.11        4.81     13.67 o
  -1  -1  27       11.66       24.54     15.55 o
   0  -1  27        2.48        3.36     14.42 o
  -4   0  27        2.88      -15.05     18.32 o
  -3   0  27        1.81       22.36     14.06 o
  -2   0  27        7.67        6.38     13.07 o
  -1   0  27        6.47       -3.49     10.29 o
   0   0  27       12.03        6.63     13.70 o
   1   0  27        6.09        9.93     17.17 o
  -3   1  27        5.36        3.19     19.11 o
  -2   1  27        5.81        2.10     12.55 o
  -1   1  27       11.82       10.63     13.60 o
   0   1  27        2.65       19.38     19.97 o
 
